# Supplementary material for: Association of serum 25-hydroxyvitamin D with urinary albumin-to-creatinine ratio and diabetic retinopathy in hospitalized patients with type 2 diabetes mellitus: a cross-sectional study
Source: BMC Endocr Disord. 2026 May 11;26:194. doi: 10.1186/s12902-026-02307-w (PMC13335294; doi:10.1186/s12902-026-02307-w)
Supplement: Supplementary file 2 — Supplementary Material 2 [file 12902_2026_2307_MOESM2_ESM.xlsx]

## Sheet: Sheet1
Sex	Age (years)	Duration of T2DM (years)	BMI (kg/m2)	Hypertension(Yes/No)	ASCVD(Yes/No)	25(OH)D(ng/ml)	HbA1c (%)	Diabetic Retinopathy	UACR(mg/g)	Ca(mmol/L)	P(mmol/L)	Serum Creatinine (mmol/L)	Albumin (g/L)	Hemoglobin (g/L)	LDL-C (mmol/L)	Triglycerides (mmol/L)	Metformin (Yes/No)	GLP-1 RA (Yes/No)	SGLT2i (Yes/No)	INS (Yes/No)	Other antidiabetics(Yes/No)	ACEI/ARB (Yes/No)	eGFR(CKD-EPI)
0	67	5	25.1	1	1	14.32	5.9	0	13.01	1.82	1.32	65	48.4	129	3.88	1.59	0	0	0	0	1	0	84.7489
1	59	0.4	21.56	0	1	17.81	9.2	0	0.55	2.14	0.96	68	42.7	170	2.83	0.93	0	0	0	0	0	0	99.3686
1	41	0.5	24.82	1	1	21.65	11.9	0	1.76	1.76	0.99	71	41.4	153	3.59	1.93	1	0	0	0	0	0	110.779
0	54	3	26.17	0	1	18.19	6.4	0	1.4	2	1.15	57	41.6	133	2.63	2.61	0	0	0	0	1	0	101.242
1	61	25	25.06	0	1	18.4	8.4	0	649.84	2.09	1.39	109	33.2	143	4.01	2.29	0	0	0	1	0	0	62.779
1	65	20	23.94	1	1	20.02	8.3	0	78.57	1.95	1.83	62	30.8	136	3.42	1.66	1	0	0	1	0	1	98.9539
0	77	20	23.88	1	1	18.33	7.2	0	79.08	2.19	1.23	74	41.6	115	1.17	1.18	1	0	1	1	0	0	67.5364
0	71	2	26.71	1	1	16.84	6	1	5.33	2.05	1.07	51	38.7	122	3.58	2.24	1	0	0	0	0	1	93.1941
1	58	1	21.63	1	1	17.14	11.8	0	6.98	2.03	1.33	67	43.7	153	3.85	1.94	0	0	0	1	0	0	100.68
1	75	20	30.1	1	1	12.55	8.1	1	6.42	2.08	0.97	67	37.2	166	3.03	2.46	0	0	0	1	0	0	89.3473
0	72	20	27.34	1	1	23.2	7.2	0	99.26	2.17	1.32	75	39.8	123	2.44	1.12	1	1	1	1	1	1	68.8246
1	69	24	21.38	1	0	17.39	9.6	0	253.31	2.03	1.1	115	36.3	109	2.61	2.56	0	0	0	1	1	1	55.6255
1	71	0	24.45	0	1	16.69	10.5	0	3.99	2.15	1	63	42.6	153	1.68	2.49	0	0	0	0	0	0	94.248
0	59	18	23.44	0	1	17.35	12.1	0	7.36	2.17	1.48	42	40.2	143	5.74	2.18	1	0	0	1	0	0	108.078
1	42	8	27.78	1	1	18.13	8.5	1	601.13	1.32	0.89	69	40.4	159	3.64	1.09	0	0	0	1	0	1	111.303
0	57	12	20.96	1	1	16.13	8.9	0	57.22	1.84	1.62	78	34.2	114	2.46	2.99	1	0	1	0	0	0	72.9309
1	63	20	28.06	1	1	30.34	6.9	0	40.72	2.02	1.53	100	43.3	141	1.21	1.36	1	0	0	1	0	0	68.7008
0	59	20	28.76	1	1	15.18	10.3	0	8.07	2.19	1.26	47	38.4	138	4.99	2.36	1	0	0	1	1	0	104.152
0	57	10	21.78	0	1	18.18	7.9	0	7.24	2.22	1.14	65	44.3	154	2.75	6.62	1	0	1	1	0	0	90.9163
1	54	8	29.75	0	1	15.36	6.2	0	0.93	2.02	1.27	61	42.9	145	1	1.11	1	0	1	0	1	0	107.62
1	61	1	24.61	0	1	21.7	6.9	0	1.73	2.1	1.12	57	41.5	158	3.72	2.53	1	0	0	0	0	0	105.352
1	70	20	25.95	0	0	17.23	6.6	1	0.1	2.01	1.31	71	36.4	125	2.68	1.16	0	0	0	1	0	0	90.3618
0	64	0	26.08	1	1	16.46	12.6	0	282.13	1.81	1.18	92	42	133	7.26	2.61	0	0	0	0	0	1	56.8695
0	60	3	26.26	1	1	14.4	6.8	0	12.57	2.06	1.01	43	44.1	134	3.19	2.56	0	0	1	0	0	0	106.494
0	61	12	20.7	1	0	12.16	7.8	0	5.46	2.21	1.23	64	31.5	137	2.62	0.91	0	0	0	0	0	0	90.0698
0	56	17	25.51	0	0	18.28	7.6	0	2.1	2.01	1.34	62	37.4	130	3.9	1.42	0	0	0	1	0	0	96.94
0	56	5	30.46	0	1	16.79	7.5	0	4.04	1.9	1.03	51	36	140	3.3	1.49	0	1	0	0	0	0	103.55
0	42	7	23.44	1	1	20.09	6.7	0	1.36	2.11	1.67	45	44	115	2.59	7.59	1	0	0	0	1	0	119.054
1	79	7	30.56	1	1	14.71	9.4	0	153.78	2.1	0.96	149	39.2	123	1.74	0.78	0	0	0	0	0	1	37.9112
1	32	1	37.32	1	0	13.64	10.3	0	64.37	2.11	1.39	57	41.3	147	4.71	12.41	0	0	1	0	0	0	129.156
1	62	13	29.38	0	1	16.21	7.3	0	25.48	2.1	1.76	95	41.5	152	3.93	3.92	1	0	1	0	1	0	73.6113
0	73	10	28.04	0	1	15.41	10.4	0	5.18	2.05	1.62	68	36.6	123	4.06	0.88	0	0	0	0	0	0	76.9376
1	72	20	29.71	1	1	24.45	7.7	1	6.79	2.16	1.14	92	41.4	134	3.26	1.58	0	0	0	0	1	1	71.3322
0	73	22	22.03	1	1	18.06	9.9	0	9.57	2.23	1.14	56	43	131	3.29	2.34	1	0	0	0	1	1	89.1095
0	56	7	30.73	1	1	15.95	10.1	0	2.46	2.25	0.94	50	35.5	140	3.98	0.88	0	0	0	1	0	1	104.227
1	40	10	35.19	0	0	23.17	8.4	0	527.86	2.22	1.02	64	43.8	170	4.52	3.78	1	1	1	1	0	0	116.422
1	44	12	29.76	1	1	15.22	9.8	0	2.88	2.09	1.23	59	42.4	176	4.37	1.4	0	0	0	1	0	0	117.045
1	42	2	28.9	0	0	19.37	11.8	0	94.3	2.17	1.44	449	39.5	158	4.29	3.85	0	0	0	0	0	0	12.9557
0	56	10	26.17	1	0	20.14	8.2	1	735.04	2.11	1.52	51	41.6	150	4.95	1.59	0	0	1	1	0	0	103.55
0	81	30	27.34	1	1	13.01	10.2	1	21.43	2.23	1.33	52	43.9	128	4.33	3.09	1	0	0	1	1	1	86.319
0	76	25	20.83	1	1	20.66	6	0	2.05	1.95	1.13	69	35.8	126	1.55	2.19	0	0	0	0	1	0	74.0152
0	61	0	27.44	0	1	15.64	11.6	0	5.09	2.19	1.39	51	35	127	4.82	3.74	0	0	0	0	0	0	99.9761
0	61	30	31.25	0	1	19.47	7.4	1	36.37	2.24	1.27	94	43.4	134	3.91	2.96	1	0	0	1	0	0	56.59
1	62	0.5	30.07	1	1	17.03	6.2	0	2.48	2.15	1.31	77	38.8	151	2.65	1.45	0	0	0	0	0	1	92.4507
0	66	8	26.67	0	1	25.91	6.7	0	0.91	2.02	1.08	62	38.4	135	1.91	1.05	1	0	1	0	0	0	90.364
1	70	30	28.4	1	1	19.99	9.2	0	108.02	2.12	1.19	143	32.6	123	1.38	1.45	1	0	0	1	0	1	42.4429
1	26	0	28.06	0	0	21.76	10.2	0	1.56	2.15	1.39	67	40	162	2.75	0.79	0	0	0	0	0	0	126.057
0	61	4	24.46	0	1	19.43	6.5	0	5.06	2.18	1.16	63	46.2	133	4.54	2.77	0	0	0	0	0	1	91.8012
1	63	20	21.3	0	1	15.56	8.3	0	1.4	2.16	1.51	71	42.3	154	3.73	0.99	1	0	0	0	1	0	94.9162
1	65	12	26.12	0	1	14.17	7	0	1.62	1.88	1.31	89	45.9	148	3.42	2.13	1	0	1	0	1	0	77.9916
0	50	6	36.05	1	1	23.52	8.6	0	148.41	2.14	1.34	65	46.3	83	2.76	6.83	1	0	0	1	0	1	95.4986
0	58	18	24.8	1	1	19.11	8.4	1	543.24	1.92	1.15	60	41.3	133	2.17	0.74	0	0	0	1	0	0	96.7893
0	57	12	33.78	1	1	16.7	9	0	9.61	2.1	1.29	42	33.7	143	4.78	1.96	0	0	1	0	1	1	109.608
0	40	4	25.95	1	1	18.47	10.8	0	21.25	2.07	1.31	61	35.3	130	2.43	1.15	1	1	0	1	0	0	109.239
0	28	0	28.6	0	0	18.99	14.4	0	1.86	2.31	1.42	44	39.5	133	2.93	0.78	0	0	0	0	0	0	132.332
1	31	5	28.2	0	1	19.54	9.2	0	17.49	2.03	1.32	63	42.1	166	3.56	2.45	1	0	0	0	0	0	124.825
0	64	10	26.04	1	1	15.13	8.8	1	1027.9	2.05	1.38	75	37.1	140	3.83	4	0	0	0	1	0	0	72.8031
1	54	0.2	26.82	0	0	20.56	13.4	0	1.25	2.28	1.2	66	37.6	144	3.99	1.47	0	0	0	0	0	0	104.191
1	44	10	25.06	1	1	19.04	6.4	0	6.63	2	1.02	64	44.3	180	4.16	3.58	1	0	1	1	0	0	113.196
1	30	0	30.69	0	0	13.75	11.5	0	117.78	2.05	0.96	71	37.6	154	2.37	1.01	0	0	0	0	0	0	119.678
1	60	15	22.38	0	1	23.61	6.9	0	2.97	1.96	1.2	73	37.4	154	1.76	0.94	0	0	1	0	1	0	95.8371
0	70	10	21.26	1	1	22.59	7.3	0	7.91	2.01	1.29	65	34	100	1.67	1.34	0	0	0	0	0	1	82.9816
1	52	3	25.06	0	1	12.21	8	0	2.53	2.1	1.3	74	44.7	156	3.05	4.06	0	0	0	0	1	0	100.812
1	67	20	26.85	1	1	14.71	8.3	0	4.59	1.9	1.27	73	36.4	164	1.72	1.12	0	0	1	1	1	0	91.2386
1	43	1	34.09	1	1	16.77	10.3	0	47.55	1.95	1.28	67	39.2	144	4.88	2.91	1	0	0	0	0	1	111.868
1	62	14	27.04	0	0	18.32	8.4	0	19.19	2.16	1.34	68	40.9	149	2.57	4.55	0	0	0	1	1	0	97.2964
0	65	24	30.08	0	1	16.65	6.3	0	172.33	1.66	1.36	64	31.3	88	1.69	1.36	1	0	0	1	0	0	87.5742
0	42	0	29.76	1	1	12.68	9.7	0	29.39	2.02	0.9	47	41.8	145	3.55	1.76	0	0	0	0	0	0	117.363
0	69	15	28.44	1	1	15.08	8.7	0	10.68	1.97	1.42	54	39.9	122	5.59	2.87	1	0	0	1	1	1	92.752
1	48	7	23.84	0	1	27.23	6.5	0	1.97	2.32	1.08	69	46.3	132	2.43	1.26	1	0	0	0	0	0	106.709
1	56	7	22.99	1	1	18.08	11.6	0	0.77	2.22	1.02	59	39.2	159	3.79	10.12	0	0	0	0	0	0	107.583
1	36	4	28.25	0	0	18.41	10.1	0	5.62	2.09	1.41	68	43.1	165	5.07	3.7	1	0	0	0	0	0	116.793
0	59	10	28.32	0	1	20.55	5.8	0	2.79	2.08	1.24	50	38.8	150	2.65	2.4	0	0	1	1	0	0	102.053
0	42	2	35.16	1	1	14.42	7.4	0	0.9	2	0.93	49	38.5	128	3.17	2.24	1	0	0	1	0	0	115.765
0	64	15	21.64	0	1	14.52	7.1	1	1262.57	1.89	1.55	77	35.3	109	3.94	2.62	1	0	0	0	1	0	70.5231
1	39	0	30.2	1	1	26.54	10.4	0	26.54	2	1.07	64	42.5	154	4.06	2.71	0	0	0	0	0	0	117.243
1	74	20	26.64	0	1	15.73	6.4	1	128.82	2.04	0.92	81	35.1	132	0.54	1.38	1	0	1	1	0	0	82.0437
0	66	0.2	26.56	1	1	17.34	7	0	5.18	1.91	1.32	64	46.1	152	1.99	1.05	0	0	0	1	0	0	86.9612
1	70	15	26.53	1	1	23.11	7.1	0	2.54	2.06	1.41	61	37.9	152	3.12	1.35	1	0	0	1	1	0	96.1793
0	50	6	34.67	1	1	16.6	8.1	0	9.11	2.05	1.24	43	43	136	4.8	3.78	1	0	0	0	1	1	114.244
1	80	13	25.69	1	1	27.07	7.9	0	1597.89	1.91	0.99	92	34.1	135	2.71	1.37	0	0	0	1	0	0	67.4341
1	77	3	23.03	1	1	22	6	0	40.82	1.97	1.15	68	36.5	135	2.99	1.16	1	0	0	0	0	1	87.566
0	61	13	25.09	1	1	18.65	7.1	0	2.93	2.13	0.99	53	41.6	131	2.98	2.23	1	0	1	1	0	1	98.7188
1	34	0.1	23.36	0	0	15.31	9.4	0	15.45	2.05	1.4	67	44.2	148	2.07	1.03	0	0	0	0	0	0	119.169
1	53	1	27.68	1	1	20.51	7.6	0	14.36	1.88	1.26	52	36.7	142	2.73	3.92	1	0	0	0	0	1	115.728
0	65	7	24.02	1	1	14.73	10.4	0	2.14	2.04	1.45	48	33.4	124	1.99	0.76	1	0	0	0	1	1	99.1643
0	41	17	29.38	0	0	12.86	11.8	1	479.78	1.83	1.51	10	31.5	140	4.58	21.7	0	0	0	1	1	0	196.654
1	46	5	31.57	1	0	16.47	6.8	0	415.69	2.28	1.07	78	43.5	131	3.6	1.54	1	0	0	0	1	1	102.901
0	64	3	23.15	0	1	18.04	10.7	0	0.69	1.99	1.23	59	33.2	121	4.73	1.61	1	0	0	0	0	0	93.3091
1	61	6	31.44	1	1	15.2	8.6	0	1.96	2.17	1.5	62	41.6	147	3.11	6.45	1	0	0	0	0	0	101.774
0	79	20	23.03	0	1	11.47	13.1	1	1746.37	2.24	1.34	41	28.4	99	1.12	0.86	0	0	0	1	0	0	94.6602
1	43	1	27.34	1	1	18.03	6.1	0	1.45	2.05	1.14	66	43.8	159	2.61	2.92	1	0	1	0	0	0	112.561
1	71	16	27.14	1	1	15.3	9.4	0	0.06	1.96	0.97	61	40.2	132	5.07	1.65	1	0	0	1	1	0	95.506
1	45	8	20.52	0	1	25.8	11.1	1	2.56	2.21	1.17	55	37.8	158	4.01	1.05	0	0	0	1	0	0	119.628
1	54	4	28.03	1	1	15.68	6.9	0	4.85	1.75	1.23	70	38.2	152	2.29	1.18	1	0	1	0	0	1	101.702
0	48	10	27.34	0	1	18.16	7.2	0	1.74	2.02	0.92	43	35.4	131	2.53	0.55	0	0	0	0	0	0	115.86
1	82	12	17.91	0	0	17.06	11.2	0	136.79	1.82	1.16	68	29.7	126	3.3	1.03	0	0	0	1	0	0	84.5438
1	66	15	24.16	0	1	20.62	6.8	0	57.64	2.06	0.78	45	42.9	148	2.35	4.2	1	0	0	1	0	0	112.095
0	52	2	23.05	1	1	13.48	13.4	0	29.47	2.1	1.26	45	34.9	115	4.81	1.52	0	0	0	0	0	1	110.978
1	56	9	23.7	0	1	19.32	9	1	70.76	2.04	1.09	58	37.1	142	2.42	1.07	1	0	0	0	1	0	108.341
0	57	8	28.3	1	1	12.03	6.8	0	9.95	2.12	1.46	45	42.9	137	3.03	1.62	1	0	0	0	0	0	107.148
1	61	11	24.86	1	1	22.38	8	0	138.22	2.03	1.27	41	41	159	1.97	0.72	0	0	0	1	0	0	120.63
0	56	10	24.73	0	1	13.72	13.6	1	34.61	2.17	1.27	60	40.9	132	4.42	3.56	1	0	0	0	1	0	98.1587
1	59	3	27.74	1	1	15.73	5.8	0	58.16	2.02	0.87	93	36.4	163	2.76	1.59	0	0	0	0	0	1	77.1381
1	47	17	32.87	1	1	19.73	7.3	1	43.91	2.15	1.25	78	43.9	179	1.71	6.71	0	1	1	1	0	1	102.181
0	76	24	27.34	1	1	15.44	9.5	1	356.94	2.14	1.3	80	37.1	117	3.93	1.84	1	0	0	1	0	1	61.8948
1	56	12	22.72	1	1	10.58	10.2	1	699.32	1.71	1.28	104	23.3	103	4.18	2.03	0	0	0	1	0	0	68.8214
1	67	0.5	20.06	1	1	17.01	10.4	0	9.47	2.16	1.29	78	44.5	183	3.09	1.81	0	0	0	0	0	0	88.7878
0	69	10	18.49	0	1	24.16	5.6	0	76.39	1.91	1.3	46	34.7	116	2.68	1.22	1	0	0	0	1	0	97.7762
0	58	3	24.97	0	1	17.7	7.3	0	0.25	2.04	1.28	44	39.2	129	4.68	1.35	1	0	0	0	1	0	107.187
0	47	10	42.97	1	0	18.39	9.2	1	3.63	2.11	1.38	49	34.5	119	3.34	0.62	1	0	0	1	0	1	111.769
0	51	0	22.49	1	1	10.65	7.7	0	3359.9	2.02	0.91	113	34.9	117	3.99	2.43	0	0	0	0	0	0	48.5944
1	63	26	26.03	0	1	25.12	6.7	0	687.39	2.15	1.11	86	39.7	157	2.72	4.47	1	0	1	1	0	0	82.4429
0	69	10	28.76	1	1	15.96	9.5	0	5.38	2.05	1.19	77	43.2	145	4.65	2.4	0	0	0	1	0	1	68.0891
0	61	6	27.34	1	1	14.97	7.9	0	0.94	2.28	1.23	49	45.5	145	3.5	2.31	1	0	1	1	0	1	101.301
1	86	10	24.51	1	1	26.12	10.1	0	141.91	1.98	1.12	106	36	166	2.91	2.91	0	0	1	1	0	0	54.4753
0	73	20	25.48	0	0	12.53	13.7	0	12.94	1.68	0.86	66	29.2	164	4	2.54	0	0	0	1	0	0	79.7652
1	33	0.5	27.04	0	0	19.3	9.3	0	5.18	2.18	1.19	79	43.2	155	3.5	1.39	0	0	0	0	0	0	112.152
1	58	20	21.26	1	1	15.9	9.2	1	150.69	2.05	1.49	100	37.8	143	6.26	1.81	0	0	0	1	0	0	71.1567
0	61	20	22.03	0	1	15.33	8.6	1	1.48	2.25	1.58	56	43.6	124	1.59	1.68	0	0	0	1	1	0	96.9467
0	58	6	23.11	1	1	19.79	8.2	0	60.34	2.12	1.21	53	45.5	132	2.14	4.44	1	0	0	0	0	0	100.821
1	33	0	28.57	0	0	11.87	9.5	0	2.45	2.17	1.19	72	46.3	186	4.01	1.88	0	0	0	0	0	0	116.511
1	42	1	26.53	0	1	18.57	10.7	0	2.94	2.07	1.07	47	43.1	169	4.13	2.19	0	0	0	0	0	0	130.329
0	52	1	17.91	0	0	14.35	5.8	0	0.99	1.97	1.23	45	35.8	83	1.47	3.28	0	0	1	0	0	0	110.978
1	40	0	35.49	0	0	22.51	7	0	7.29	2.05	1.23	91	39.3	144	3.19	2.62	0	0	0	0	0	1	90.4999
0	74	20	26.01	1	1	19.19	10.1	0	30.02	2.28	1.88	61	46.6	131	1.88	0.86	1	0	0	0	0	0	86.0307
1	48	10	33.63	1	1	16.17	9.7	0	20.97	2.09	1.3	66	41.5	159	4.44	1.72	1	0	0	0	1	0	108.677
1	51	0	27.1	0	1	22.01	9.8	0	7.45	2.04	1.52	65	42.7	166	5.87	1.4	0	0	0	0	0	0	107.08
0	65	10	23.56	1	1	14.3	10.5	0	3	1.93	1.37	46	35.4	127	2.54	3.6	0	0	0	1	0	0	100.563
1	59	10	25.26	1	1	23.8	11.5	0	2.47	2.28	1.29	80	43.8	142	3.24	1.27	0	0	0	0	0	0	92.5399
1	41	20	27.76	1	1	14.34	7.5	0	11.55	2.27	1.24	75	45.8	155	3.75	9.62	1	0	1	1	0	1	108.311
1	62	2	26.3	1	1	21.19	6.1	0	591.8	2.19	1.36	65	44	165	3.86	0.84	1	0	1	0	0	0	99.1176
0	73	10	19.56	0	1	18.39	11.8	1	57.35	1.85	1.3	65	33.1	129	4.33	4.23	1	0	0	0	0	0	81.2512
0	47	9	33.4	0	1	15.81	10.4	0	2.22	2.37	1.38	48	33.1	139	3.06	1.77	0	0	1	0	1	0	112.53
0	60	12	30.48	1	1	27.96	12.5	1	1.09	2.21	1.53	51	42.8	144	2.53	3.84	0	1	1	1	0	1	100.681
1	50	16	19.72	1	1	17.83	6.8	0	4.29	1.98	1.2	65	41.1	164	5.22	1.85	1	0	1	0	1	0	107.835
1	34	3	32.15	0	1	15.01	7.6	0	76.97	2.19	1.28	62	46.7	175	3.75	4.31	1	1	1	1	0	0	123.029
0	54	4	25.84	0	1	21.81	7.6	1	18.06	2.09	1.14	41	41.1	136	4.96	1.23	1	0	0	0	1	0	112.833
1	57	12	26.57	0	1	14.12	12	1	2736.09	1.75	0.77	86	21	105	2.47	1.01	1	0	0	0	1	0	85.9919
1	34	8	31.2	0	0	16.46	10.6	0	70	1.94	1.08	70	37.9	167	5.62	18.79	0	0	0	0	0	0	117.043
0	74	6	29.3	0	1	30.48	6.8	0	1.03	2.13	1.12	130	35.9	98	1.15	1.89	1	0	0	1	0	0	34.9007
1	46	0	26.09	0	0	16.68	9.2	0	1.12	2.26	1.24	63	45.5	165	4.32	2.21	0	0	0	0	0	0	112.342
0	69	25	30.44	1	1	23.25	11	0	6.27	2.01	1.42	76	36.4	99	2.71	0.98	0	0	0	1	0	1	69.1738
0	49	12	25.97	1	1	18.68	7.3	0	0.52	1.91	1.6	55	37.4	134	1.5	1.84	1	0	1	1	0	1	106.1
0	73	21	29.21	1	1	27.19	6.2	0	14.45	2.1	1.09	56	41.5	123	1.86	1.52	0	0	0	1	1	0	89.1095
1	85	7	24.49	1	1	20.62	8.2	0	3.36	1.83	1.05	61	35.9	134	2.36	1.89	0	0	0	1	0	0	86.5606
1	57	16	24.68	0	1	18.73	10.4	0	9.28	2.06	1.2	80	44.4	152	4.88	1.94	0	0	0	0	0	0	93.8492
1	70	25	26.54	1	1	28.97	7.7	0	122.85	1.91	1.26	66	43.6	143	3.3	2.1	0	0	0	1	0	0	93.115
1	66	0.3	24.21	1	1	21.14	7.1	0	35.65	2.02	0.95	73	41.6	147	3.51	1.77	1	0	1	0	0	0	91.8818
1	48	2	40.65	0	0	14.77	10.3	0	6.89	2.03	1.29	82	40.4	160	3.41	2.34	1	0	0	1	0	0	97.0336
0	75	20	23.83	0	1	18.31	9.4	0	6.34	2.39	1.53	47	44.7	129	2.35	1.02	0	0	0	0	0	0	93.0799
0	70	23	22.86	1	1	15.24	8.1	0	17.29	1.87	1.24	48	34.8	127	4.65	1.13	0	0	0	1	0	0	95.7418
0	75	5	26.78	1	1	14.38	11.4	0	27.12	2.04	1.1	56	42.8	153	4.37	1.87	1	0	0	0	0	0	87.8663
0	45	1	23.44	0	1	18.84	7	0	13.62	2.19	1.24	51	43	138	1.49	2.41	1	0	0	0	1	0	111.869
0	57	3	28.07	1	1	19.25	9.6	1	9.01	2.11	1.01	49	40.8	141	3.98	2.16	1	0	0	0	1	0	104.187
0	82	4	33.33	1	1	20.55	6.7	0	10.14	1.89	1.1	53	35.4	129	2.37	1.43	0	0	0	0	1	0	85.1793
1	44	5	21.22	0	0	11.6	11.3	0	163.43	2.26	1.47	156	68.6	169	8.49	7.38	0	0	0	0	1	0	45.8605
0	63	0	24.44	1	1	15.9	11.3	0	13.74	2.26	1.15	59	46.3	153	4.87	2.23	0	0	0	0	0	1	93.9669
1	78	20	19.03	1	1	14.23	7.1	0	1.59	2.28	1.19	59	48.2	137	2.69	0.82	1	0	0	0	1	0	92.1777
0	56	3	31.6	0	1	17.41	9.2	0	27.27	2.18	1.3	52	46.4	146	5	3.73	1	0	0	0	1	0	102.891
1	74	30	19.03	1	1	16.38	6.9	0	236.6	1.98	1	88	33.4	122	1.5	1.19	1	0	0	1	1	0	74.2205
1	47	7	27.43	1	1	12.88	6.6	0	14.76	2.05	1.3	59	41	173	2.91	1.62	1	0	1	0	1	1	114.604
1	61	15	24.22	1	1	15.65	8	0	21.12	1.98	1.07	46	40.2	145	2.34	0.93	0	0	0	0	0	0	115.058
0	68	10	20.9	1	1	23.34	8.7	0	13.65	2.05	1.11	53	37.3	135	3.86	1.25	0	0	0	0	1	0	93.982
1	42	0	25.95	0	1	15.33	13.8	0	6.23	1.86	1.2	62	33.7	144	5.3	12.19	0	0	0	0	0	0	116.305
1	60	17	25.46	0	1	21.22	6.6	0	2	1.96	1.21	85	39.6	159	1.2	1.82	1	0	0	0	1	0	85.3978
0	55	2	28.24	0	1	15.58	10.2	1	1.91	2.16	1.34	53	38.6	148	3.4	1.83	1	0	1	0	0	0	102.969
0	70	4	30.47	0	1	14.49	9.4	0	23.82	1.96	1.6	67	35.2	127	2.26	1.23	1	0	0	0	0	0	79.9963
1	59	15	26.99	1	1	20.69	9.5	0	0.48	2.2	1.72	80	40.7	157	2.17	1.57	1	0	0	0	1	1	92.5399
1	63	10	28.39	1	1	18.81	6.9	0	180.74	2.29	0.78	82	41.6	138	1.86	0.62	1	0	0	0	0	0	87.3295
0	63	10	24.14	0	1	25.71	6.8	0	4.66	2.13	1.24	50	43.3	121	2.76	1.61	0	0	0	0	1	0	99.2257
1	61	6	25.61	1	1	26.86	6.1	0	4.41	2.12	1.15	69	42.2	132	2.06	1.29	1	0	0	0	1	1	97.3962
1	46	0.5	28.89	0	0	14.99	9.6	0	8.2	2.01	1.12	83	44.6	152	4.38	1.68	0	0	0	0	0	0	96.9748
0	54	0.3	23.51	1	0	22.25	13	0	61.25	2.15	1.41	37	40.8	144	3.18	1.27	0	0	0	0	0	0	116.709
0	77	10	22.21	0	1	11.33	10	0	4.42	1.98	1.31	45	41.9	124	2.73	1.51	0	0	1	1	0	0	93.1039
0	71	28	21.55	1	1	17.21	8.5	0	14.62	1.96	1.28	55	38.9	123	3.91	3.04	1	0	0	1	1	0	90.9075
0	61	8	22.58	0	1	21.54	8.2	0	5.93	2.08	1.3	55	39.6	132	5.3	1.41	0	0	0	1	0	0	97.5231
0	64	3	25.48	1	1	17.13	6.4	0	24.15	2.05	1.23	48	40.6	126	2.49	1.6	0	0	0	0	0	0	99.8633
1	62	20	27.04	1	1	14.17	13.1	1	633.46	2	0.86	58	34.7	143	2.29	1.5	0	0	0	0	0	0	103.87
0	68	20	26.89	1	1	20.64	7.1	0	2.54	2.02	1.11	54	39.4	133	1.73	1.15	1	0	0	0	0	0	93.4058
0	70	30	29.59	0	1	20.12	8.9	0	4.24	2.21	1.49	106	45.4	112	3.01	1.47	1	0	0	1	0	1	45.9409
0	67	20	26.56	0	1	10.57	9.2	0	4.69	2.12	1.22	45	34.6	89	2.03	0.86	0	0	0	1	0	0	99.8793
0	56	5	24.68	1	1	16.26	10.4	1	85.32	2.03	1.28	42	37.1	147	3.56	4.65	1	0	0	0	0	0	110.38
1	51	6	29.23	1	1	22.18	7.1	0	12.5	1.92	0.88	70	37.8	160	1.58	0.76	1	0	0	0	1	1	103.868
1	19	0	33.96	0	0	14.36	10.4	0	265.83	2.54	1.73	65	48.3	144	3.43	4.83	0	0	0	0	0	0	134.07
1	68	12	25.06	1	1	19.05	7.6	0	2.79	1.93	1.42	70	36.8	148	2.36	0.93	1	0	0	0	1	0	92.1761
0	62	25	30.48	1	1	18.96	8.1	1	24.83	1.99	1.35	59	37.5	133	5.11	2.92	1	0	0	1	0	0	94.6293
1	41	11	25.95	0	0	10.65	7.6	0	14.22	2.02	1.47	72	40.4	147	3.3	1.4	0	0	0	1	0	0	110.144
1	55	5	26.5	0	1	24.03	8.5	0	1.88	2.1	1.05	56	45	146	3.32	2.53	1	0	0	0	0	0	110.69
0	61	20	28.41	0	1	17.4	12.1	1	2.38	1.98	1.06	49	35.4	135	3.43	1.1	0	0	1	1	0	0	101.301
1	44	2	27.72	1	1	19.71	7.8	0	25.81	2.11	1.12	71	40.6	161	3.23	1.86	1	0	0	0	0	0	108.469
1	66	10	21.79	0	1	19	10.3	0	268.16	1.97	1.01	58	30.3	106	3.11	0.84	1	0	0	1	0	0	100.992
1	62	5	26.4	0	1	17.93	7.9	0	4.38	2.07	1.17	74	46.5	148	3.07	0.74	0	0	0	0	0	0	93.9732
0	65	10	37.11	1	1	12.38	9.7	0	12.95	1.73	1.06	51	24.6	62	1.86	0.83	1	0	0	0	1	0	97.206
1	71	5	26.03	1	1	24.11	7.3	0	4	2.15	1.26	108	36	154	2.17	3.6	1	0	0	0	0	1	59.1761
0	87	10	23.44	1	1	18.51	8.5	1	844.6	2.02	1.37	112	31.3	99	3.22	0.89	0	0	0	0	1	0	38.1441
0	61	10	25.71	1	1	17.86	11.3	0	13.84	2.02	1.37	50	33.4	123	3.37	1.85	0	0	0	0	1	0	100.63
0	68	17	24.78	1	1	18.53	9.6	0	1.48	2.26	1.58	57	42.9	146	2.09	1.22	0	0	0	1	0	1	91.759
1	66	3	24.91	1	1	21.59	7.9	0	2.64	2.02	1.12	69	46.3	165	3.77	2.13	0	0	0	0	0	0	94.0347
1	54	10	26.73	1	1	20.58	8.7	0	0.84	2.15	1.13	78	42.4	145	2.86	2.38	0	0	0	1	1	1	97.2777
0	67	30	25.64	1	1	41.76	6.2	0	27.96	2.06	1.24	70	41.2	130	2.07	0.96	1	1	1	1	0	1	77.4859
1	49	2	22.53	0	1	18.74	9.8	0	7.16	2.28	1.07	80	41.1	151	4.12	1.55	0	0	0	0	0	0	99.2742
0	72	7	23.56	1	1	18.02	8.6	0	217.21	1.75	1.11	57	33.9	116	2.1	2.33	0	0	0	1	0	0	89.2166
1	34	5	24.93	0	1	16.47	8.3	0	5.59	2.05	1.06	48	38.7	153	3.8	0.86	1	0	1	0	0	0	136.675
0	66	0	31.25	1	1	11.65	12.3	0	3.03	2.24	1.23	55	49	143	2.27	1.48	0	0	0	0	0	1	94.1572
0	69	30	23.63	0	1	15.74	11.5	0	689.49	2.11	1.34	63	38.8	144	5.91	1.88	0	0	1	1	0	0	86.7845
0	51	0.1	28.32	0	1	13.17	10	0	0.95	2.14	1.51	67	38.3	138	4.47	1.15	0	0	0	0	0	0	91.4185
0	72	30	22.27	0	1	29.87	7.3	1	6.94	1.95	1.34	44	37.1	121	1.55	0.9	1	0	0	0	1	0	97.1477
1	67	30	23.31	1	1	18.18	6.4	0	0.59	1.86	1.44	112	33.2	114	2.09	2.22	1	0	0	1	0	0	58.2444
1	60	10	25.61	1	1	18.15	6.5	0	0.71	2.07	1.15	69	47.5	155	1.41	1.07	1	0	1	0	1	0	98.0827
1	44	10	32.98	0	1	16.13	11.1	0	4.2	2.05	1.22	61	38.4	154	4.33	2	1	0	0	0	1	0	115.452
1	41	1	27.85	1	1	23.89	9.2	0	3.12	1.92	0.74	42	42.8	159	4.15	7.02	1	0	0	0	0	0	137.457
0	53	10	29.3	1	1	14.42	9.1	0	32.48	2.19	1.31	44	38.8	145	3.87	5.9	1	0	0	0	0	1	111.019
0	57	10	29	1	1	14.58	9.1	1	227.2	2.14	1.38	114	40.6	121	3.65	2.06	0	0	0	1	0	0	46.0952
1	53	3	28.39	1	1	15.84	6.8	0	0.76	1.88	1.22	65	38.1	151	3.44	2.58	0	0	0	0	0	0	105.586
0	61	7	24.41	1	1	17.45	6.2	0	2.53	2.17	1.18	56	40.5	137	4.32	0.87	1	0	0	0	0	1	96.9467
1	62	8	26.3	1	0	12.87	7.1	0	6.09	2.07	1.06	66	39.3	147	4.09	2.25	1	0	0	0	0	0	98.4976
0	66	18	25.78	0	1	16.59	9.6	1	16.09	2.1	1.26	56	40.3	139	3.31	0.98	0	0	0	1	0	0	93.6007
1	40	1	25.95	0	0	17.08	11.8	0	4.61	2.17	1.34	72	42.5	163	3.37	2.42	1	0	0	0	0	0	110.92
1	54	15	24.51	0	1	18.95	7.9	0	557.86	2.03	1.25	83	40.1	152	2.86	1.37	0	0	1	0	0	0	91.6755
0	73	30	24.97	0	1	15.73	11.7	0	0.84	1.68	2.01	51	35.1	134	5.38	3.77	1	0	0	0	1	0	91.894
0	50	5	24.46	0	1	19.16	7.6	0	1.95	2.17	1.3	57	43.2	131	4.92	2.1	0	0	0	0	0	0	104.127
1	54	4	24.49	0	0	11.54	5.8	0	11.66	2.02	0.92	64	37.5	129	3.01	1.11	1	0	1	0	0	0	105.517
1	34	6	26.54	0	0	18.92	8	0	5.1	2.13	1.2	77	46.9	154	3.91	1.15	0	0	1	0	0	0	112.546
1	44	3	26.47	1	1	13.54	7.7	0	177.57	1.99	1.47	65	38	159	3.46	3.48	1	0	0	0	0	0	112.477
1	54	20	21.91	1	1	21.33	6.9	0	12.21	2.01	1.25	56	39	142	3.14	0.82	1	0	1	0	0	1	111.47
0	71	6	27.64	1	0	12.84	11.6	0	193.88	2.25	0.62	67	41.2	157	3.25	3.09	0	0	0	1	0	0	79.4363
1	64	8	24.8	0	1	18.56	8.5	0	139.25	1.95	1.15	72	37.8	136	3.23	4.53	1	0	0	0	0	0	93.7115
1	35	0	31.28	0	0	16.85	12.4	0	1.04	2.02	0.8	61	44.3	160	3.86	5.83	0	0	0	0	0	0	122.987
1	58	0	24.82	1	1	19.34	7.3	0	33.46	2.39	1.23	81	31	165	2.08	1.19	0	0	0	0	0	0	91.8031
0	70	30	27.58	1	1	18.23	9.6	1	1174.45	2.04	1.1	53	34.4	142	2.09	4.49	1	0	1	1	0	1	92.6709
1	55	7	27.68	1	1	15.85	8.7	0	6.22	2	1.13	72	39.6	177	2.8	0.94	1	0	0	0	0	1	99.8274
0	57	5	19.88	0	0	29.9	8.6	0	8.86	2.08	1.24	33	41.5	138	3.34	2.02	1	0	1	0	1	0	118.658
0	80	15	25.39	1	1	14.41	8.5	0	178.69	2.03	1.16	60	35.2	113	3.19	1.95	0	0	0	1	0	0	82.9298
1	65	5	27.24	0	1	23.41	9.8	0	11.47	2.03	1.25	56	36.1	137	5.6	0.52	0	0	0	0	0	0	103.181
1	64	1	24.22	0	1	23.15	7	0	26.23	2.3	0.8	78	41.8	148	2.2	1.28	1	0	0	0	0	0	90.6788
1	41	5	29.07	1	1	18.5	10.3	0	4.85	2.08	0.82	59	43.3	147	3.12	3.31	1	0	0	0	0	1	119.537
1	64	6	28.36	1	1	31.2	9.6	1	254.49	2.24	1.13	62	43.7	155	3.73	2.43	0	0	0	1	0	0	99.6514
1	41	10	30.93	0	1	20.74	8	0	7.84	1.89	1.59	82	43.5	159	3.7	2.31	0	0	1	0	1	0	101.924
1	80	30	28.37	0	1	23.36	6.2	0	3.63	1.97	1.33	91	40.7	136	1.56	1.47	1	0	1	1	1	0	68.331
1	69	15	30.04	1	1	21.47	8.3	0	3	2.13	1.29	80	42	152	3.49	1.83	1	0	1	1	0	0	86.2624
1	34	5	38.58	1	0	8.19	9.1	1	71.51	2.06	1.14	68	40.1	168	4.73	12.63	1	0	1	1	0	1	118.445
1	60	9	29.56	0	1	27.71	6.9	0	27.45	2.08	1.33	69	38.4	177	1.43	1.14	1	0	1	1	1	0	98.0827
0	20	0	35.49	0	0	16.13	13.7	0	30.48	2.04	1.14	52	37.3	132	3.29	2.62	0	0	0	0	0	0	132.496
0	52	13	24.46	1	0	16.94	9.3	0	3.91	1.88	1.43	44	39.9	143	3.32	2.85	1	1	1	0	0	1	111.801
1	71	2	21.11	0	1	14.42	12.3	0	7.58	2.13	1.3	62	38.5	133	3.79	0.77	1	0	0	0	1	0	94.8699
0	55	10	31.22	1	1	16.26	8.1	0	73.72	1.96	1.83	61	36.1	91	2.75	2.08	0	1	0	0	0	0	98.3145
0	63	2	22.03	1	1	17.14	10.6	0	2.22	1.75	1.04	54	44.6	124	1.96	0.94	1	0	0	1	0	0	96.7448
1	58	10	20.57	0	1	12.37	9.5	1	7.49	1.82	1.1	71	32	120	2.5	2.83	0	0	0	1	0	0	98.3091
0	59	3	27.24	0	0	18.3	9.5	0	17.48	1.92	1.26	64	33.2	134	2.64	2	1	0	0	0	1	0	91.3442
0	58	23	29.3	1	1	11.79	9.6	1	1016.47	2.28	1.49	61	37.2	137	2.92	1.36	1	0	1	1	0	1	96.2643
1	28	0.2	31.74	0	0	19.77	8.5	0	7.67	2.17	0.95	64	42	161	2.97	4.24	0	0	0	0	0	0	126.661
0	38	5	33.06	0	1	12.94	9.1	0	0.47	1.99	0.96	48	39.4	154	4.44	4.16	0	1	0	0	0	0	119.874
1	55	12	25.8	0	1	19.5	6.9	1	6.89	2.03	1.6	67	40.6	79	0.87	0.85	0	0	0	0	0	0	102.824
1	43	2	22.64	0	1	14.29	7.5	0	38.9	1.99	1	64	37.7	146	2.62	2.32	1	0	0	0	0	0	113.994
0	56	3	28.04	1	1	16.92	10.2	0	61.04	2.14	1.18	63	41.5	142	4.37	2.94	0	1	1	0	0	0	95.0828
1	68	13	27.4	0	1	25.98	8	1	214.61	1.8	1.04	93	35.4	131	2.7	0.88	0	0	0	1	0	0	72.4123
0	68	10	20.52	0	1	16.06	8.3	0	1.73	2.33	1.17	68	36.4	67	1.2	0.93	0	0	1	1	0	0	79.6879
1	31	0	29.19	0	1	15.04	10	0	7.49	2.04	1.52	63	42	162	2.41	2.13	0	0	0	0	0	0	124.825
1	76	19	29.38	1	1	22.65	9.2	0	1.8	2.11	1.29	73	39.9	171	4.53	1.91	0	0	0	1	0	0	85.6489
0	53	1	27.55	0	1	13.77	8.9	0	3.18	1.95	1.55	48	35.1	144	4.58	1.83	1	0	0	0	0	0	107.886
0	38	1	33.78	1	0	15.22	10.7	0	11.55	2.19	1.44	35	43.3	152	4.54	3.31	0	0	0	0	0	0	133.001
0	71	10	25.86	1	1	17.77	9	0	30.89	2.01	1.1	58	42	123	4.88	2.34	1	0	0	0	1	0	89.3329
0	60	10	27.92	0	1	13.88	8.6	0	15.13	1.96	1.41	45	37.7	130	2.18	3.86	1	0	0	1	1	0	104.913
1	73	10	26.22	1	1	10.98	8.8	0	1.02	2.06	1.27	69	32.3	130	1.43	1.96	1	0	0	0	1	0	89.5226
1	78	20	27.04	1	1	12.56	6.3	0	29.55	1.97	0.79	106	37.9	135	1.62	0.84	0	0	0	1	0	0	57.6243
1	50	2	28.37	1	0	18.77	9	0	178.24	1.75	0.91	63	40.5	146	4.7	5.31	1	0	0	0	0	1	109.229
1	82	1	25.26	0	1	16.29	6.3	0	21.79	1.98	1	82	37.3	156	2.18	1.37	0	0	0	0	1	0	76.4182
0	42	0	28.12	0	1	17.81	9.7	0	10.23	2.11	1.26	59	40.7	143	4.12	4.37	0	0	0	0	0	0	108.903
1	68	20	20.76	1	1	15.84	6.2	0	42.48	1.96	1.06	82	37.9	151	0.98	0.79	1	0	1	1	1	0	84.3154
0	56	10	24.84	1	1	16.07	8	0	3.56	1.88	1.14	52	35.7	142	3.36	1.82	0	0	0	1	0	0	102.891
1	73	10	27.72	1	1	29.35	10.4	0	22.41	2.11	1.37	75	35.3	112	1.6	1.4	1	0	0	1	0	0	86.5067
1	75	25	20.1	1	1	21.9	6.2	0	38.62	1.94	0.94	88	38.3	128	3.67	0.8	0	0	0	1	0	0	73.701
0	67	17	22.41	0	1	18.35	8.2	0	3.94	2.23	1.49	62	46.3	132	2.21	1.38	0	0	1	1	0	0	89.7315
1	56	3	24.51	0	1	20.31	7.8	0	0.53	1.99	1.05	74	42.2	153	3.89	3.42	0	0	0	0	0	0	98.0186
0	67	10	29.09	1	1	18.66	7.4	0	1.12	2.18	1.19	60	42.9	102	1.35	0.92	1	0	1	0	0	1	90.8595
1	51	10	26.82	1	1	15.9	9	1	90.48	1.9	1.02	89	35.2	144	4.08	2.36	0	0	0	1	0	1	86.0515
1	67	30	22.32	1	1	21.55	10.2	0	9.8	2.22	1.1	66	35.4	144	1.36	0.73	0	0	0	1	0	1	95.0981
1	58	10	21.72	0	0	17.96	5.8	1	9.94	2.1	1.34	50	44.6	148	1.89	0.86	1	0	1	0	0	0	113.549
0	75	13	21.48	1	1	26.89	6.4	0	2.56	1.91	1.25	52	37.3	122	1.68	1.1	0	0	1	1	1	1	90.0349
1	42	10	29.4	0	1	19.09	7.2	0	1.24	2.4	1.42	99	46.9	155	4.42	2.41	0	0	1	0	1	0	80.5943
1	52	15	26.4	0	0	24.36	9.1	0	1.78	1.98	1.95	67	37.8	146	4.39	0.93	1	0	0	0	1	0	105.014
0	54	0.3	24.75	0	1	17.21	12.2	0	2.68	1.67	1.67	54	36.7	142	4.59	1.69	0	0	0	0	0	0	103.059
0	59	0.3	31.25	1	0	17.73	6.6	0	2.17	2.02	1.71	58	40.3	137	3.31	1.79	0	0	0	0	0	1	97.1897
1	54	7	27.06	0	1	18.7	6.9	0	10.7	2.06	1.64	67	39.1	139	2.52	1.83	1	0	0	0	1	0	103.549
1	39	2	26.03	0	0	22.94	7.3	0	1.47	2.17	1.92	64	43.2	159	3.63	3.09	1	0	0	0	0	0	117.243
0	76	3	30.2	1	1	21.27	11.3	0	82.24	2.13	1.14	76	34.8	139	1.36	1.35	1	0	0	0	1	0	65.8546
1	57	2	24.57	0	1	16.63	5.7	0	5.89	1.91	0.94	74	39.8	137	2.21	4.34	1	0	1	0	0	0	97.3324
1	46	10	23.62	0	1	17.31	10.5	0	17.82	2.01	0.8	57	42.3	170	4.59	3.9	1	0	0	0	1	0	117.059
1	67	13	27.05	0	0	26.49	7.7	0	0.27	1.96	0.96	89	39.7	136	2.72	0.76	0	0	0	1	0	0	76.9035
1	59	10	23.51	1	1	33.57	5.6	0	3.38	2.03	1.31	81	43.1	155	2.21	0.79	1	0	0	0	0	0	91.1604
1	69	20	24.49	1	1	17.46	6.7	0	8.5	1.98	0.97	68	39.8	141	2.68	1.08	0	0	1	0	0	0	92.6279
0	53	0	36.33	1	0	15.15	8.8	1	823.8	2.17	0.99	98	42.8	143	3.3	2.02	0	0	0	0	0	0	56.92
0	74	20	31.64	1	1	16.06	9.9	1	201.08	2.12	0.81	55	29.3	123	2.66	0.98	1	0	0	1	0	1	89.0118
1	52	4	27.78	0	1	19.33	9.8	1	74	2.15	1.45	67	43.4	167	5.32	1.74	1	0	0	0	0	0	105.014
1	47	3	26.85	1	1	18.6	7.5	0	9.81	2.24	1.23	64	49.7	174	4.65	1.83	1	0	1	0	1	0	110.836
1	61	10	24.46	0	1	20.3	7	0	0.29	2.09	1.3	76	42.8	147	2.53	1.65	1	0	0	0	1	0	93.604
1	36	4	27.59	0	1	20.18	11.2	0	6.39	2.23	1.17	68	40.9	151	3.3	1.22	0	0	0	0	0	0	116.793
0	68	17	25.39	1	1	22.07	14.2	1	31.79	2.02	0.97	68	33	116	2.62	1.08	0	0	0	1	1	1	79.6879
0	68	12	31.22	0	1	15.59	9.4	0	7.3	2.07	1.2	62	40.1	144	3.38	1.77	1	0	0	1	0	0	89.1034
1	71	3	25.71	0	1	16.02	7.3	1	21.61	2.21	1.24	91	44.3	131	2.84	0.84	1	0	0	0	1	0	72.7905
0	69	16	20.55	0	1	21.5	8.7	0	466.04	2.31	1.43	47	37.3	115	1.67	0.84	1	0	0	0	0	0	97.0869
0	45	0.5	30.84	0	1	20.95	5.7	0	1.39	2	1.07	60	46.6	132	3.47	0.97	0	0	0	0	0	0	106.044
1	54	9	26.4	1	1	16.5	9.6	0	21.21	2.08	1.47	80	43.6	145	5.24	3.54	0	0	0	0	1	1	95.8479
1	71	9	27.68	1	1	17.76	7	0	49.55	2.08	1.28	105	38.7	130	1.06	0.7	0	0	0	1	0	0	61.2263
0	59	10	24.84	0	1	11.36	11.4	1	730.39	2.14	0.86	50	38.1	129	3.69	5.44	0	0	0	1	0	0	102.053
0	69	15	27.34	1	1	13.33	6.8	0	3.93	2.01	1.12	71	34.3	121	3.42	2.54	1	1	0	1	0	0	75.1058
0	42	1	27.34	0	0	26.64	9.7	0	2.43	2.11	1.53	45	42.6	139	2.97	1.39	0	0	1	0	0	0	119.054
0	39	7	25.24	1	1	16.57	7	0	1.19	1.89	1.31	64	34.4	114	3.98	2.01	1	0	0	0	0	1	105.123
1	58	10	21.26	0	1	21.29	8.5	0	1.58	2.02	1.34	69	38.7	151	1.62	1.28	1	0	1	0	0	0	99.4705
1	43	4	33.31	1	1	18.44	7.5	0	7.43	2.1	1.74	69	45.9	165	4.43	1.5	0	0	1	0	0	1	110.524
1	81	30	20.21	1	1	16.12	9.7	1	764.66	1.86	1.12	139	32.5	78	1.85	0.69	0	0	0	1	0	0	40.6577
0	60	1	26.64	0	0	17.88	8	0	3.3	2.15	1.59	52	42.2	123	3.41	1.88	0	0	1	0	0	0	100.04
1	55	13	28.63	1	1	26.28	6.1	1	561.41	2.12	1.21	77	42.2	160	2	1.18	1	1	1	1	0	0	97.1104
0	72	10	29.3	1	1	22.62	6.2	0	45.8	2.16	1.25	90	40.8	113	2.48	1.1	0	0	0	0	1	1	55.2095
1	42	2	26.79	0	1	20.37	6.2	0	3.41	2.14	1.09	89	46.3	159	3.17	2.42	1	0	0	0	1	0	91.6674
0	60	18	26.37	1	1	17.93	11.4	0	19.02	2.07	1.3	63	37.9	132	5.58	2.26	1	0	0	1	0	0	92.4483
1	67	6	24.68	0	1	12.73	9.4	0	23.59	2.12	1.38	95	47.1	153	3.81	3.28	0	0	0	0	1	0	71.0708
0	41	5	31.89	1	0	13.54	8.1	0	21.04	1.83	1.42	59	49.6	139	4.39	2.59	0	0	0	0	0	0	109.671
1	78	20	23.03	0	1	23	7.2	0	22.95	2.18	0.99	96	41.2	105	3.08	1.81	0	0	0	1	1	0	64.9583
1	71	10	28.71	1	1	14.75	9.5	0	3.36	1.95	1.06	74	34	149	4.09	1.79	1	0	0	1	1	1	88.2159
1	60	10	26.78	1	1	18.45	7.2	0	293.01	2.24	1.04	121	36.2	156	4	1.69	1	0	1	0	0	1	55.722
0	68	9	24.67	1	1	19.62	9.4	0	13.21	2.05	1.21	57	39.7	132	2.64	1.26	1	0	0	0	0	1	91.759
1	57	3	29.38	0	1	19.98	6.1	0	1.23	2.13	1.37	87	45.9	155	5.03	1.09	0	0	0	0	0	0	84.7984
1	51	2	19.49	0	1	19.19	6.8	0	1.74	1.81	1.1	77	36.8	129	3.6	1.28	0	0	0	1	1	0	99.8777
1	53	15	33.04	1	1	18.43	8.7	0	11.2	2.24	0.98	57	45.8	150	4.96	14	0	0	1	1	1	1	111.442
1	66	20	24.91	1	1	23.31	6.2	0	31.36	2	1.66	73	39.7	141	2.53	6.34	1	1	1	1	1	1	91.8818
1	61	8	27.17	0	1	11.66	6.7	1	2041.91	1.88	1.17	176	31.8	97	2.53	1.09	1	0	0	1	0	0	35.1754
1	68	23	27.16	1	1	23.82	8.6	0	15.01	2.16	1.47	72	42.3	169	2.56	1.36	1	1	1	1	0	1	91.115
1	79	30	31.18	0	1	21.62	7.9	0	130.71	1.73	1.23	116	32.3	121	1.16	0.57	0	0	0	1	1	1	51.3121
1	43	4	26.23	0	1	18.18	6.6	0	0.27	1.79	1.18	79	41.2	167	2.87	1.62	0	0	0	0	0	0	104.544
0	73	3	21.33	1	1	12.29	8.2	0	20.24	2.05	1.22	53	39.1	123	2.25	1.07	1	0	0	0	0	1	90.7384
1	58	14	23.67	0	1	14.74	9.1	1	4.39	2.02	0.84	89	38.3	143	3.33	1.54	0	0	0	1	1	0	81.9225
0	39	10	22.35	0	1	13.67	10	0	4.29	2.03	1.28	32	36.7	133	5.88	2.75	1	0	0	0	1	0	136.022
1	65	20	24.39	0	1	13.7	10.1	0	26.41	2.11	1.52	99	33.3	114	0.86	1.32	0	0	1	1	1	0	68.5705
0	66	20	28.31	1	1	22.1	9.9	1	92.36	2.22	1.57	79	42.5	136	4.14	1.36	1	1	0	0	0	0	67.4165
0	67	7	27.55	1	1	14.3	12.5	0	2.13	2.02	1.95	63	41.4	131	5.04	2.03	0	0	0	0	1	0	88.0124
1	71	5	23.89	1	1	21.16	10.5	0	9.67	2.11	1.27	59	39.3	153	3.79	2.22	0	0	0	0	1	1	96.8236
1	50	0	29.74	1	1	16.03	10.4	0	58.18	2.02	1.13	72	44.4	158	3.88	1.08	0	0	0	0	0	0	103.396
0	41	0	35.26	0	0	17.64	11.8	0	44	2.08	1.2	49	42.5	150	3.97	2.13	1	0	1	0	0	0	116.581
0	68	19	29.38	1	1	13.17	8.2	1	2.65	2.26	1.56	60	40.9	123	3.61	1.22	0	0	0	1	0	0	90.2235
1	66	18	22.86	0	1	16.17	9.7	0	24.76	2.19	1.39	65	35.7	127	3.74	1.36	0	0	0	0	0	0	96.3713
0	48	5	26.43	0	0	17.84	11	0	37.16	1.96	1	41	31.7	130	2.53	2.78	0	0	0	0	0	0	117.69
1	35	0	27.1	0	1	21.58	10.4	0	2.92	1.98	1.28	48	37.8	153	3.49	3.15	0	0	0	0	0	0	135.718
0	69	0.3	19.03	1	1	15.5	6.5	0	3.53	1.97	1.5	75	36.6	126	4.95	1.8	0	0	0	1	1	1	70.2904
1	58	10	20.2	0	1	10.68	9.1	0	108.01	2.06	1.08	68	42.2	124	2.03	0.82	1	0	0	0	0	0	100.069
1	38	0	30.72	0	0	14.73	10.8	0	5.09	1.93	1.22	81	46.1	166	5.27	10.04	0	0	0	0	0	0	105.651
0	58	2	28.91	1	1	15.03	8.9	0	23.42	2.34	1.25	70	51	139	4.33	2.59	1	0	0	0	1	0	82.5429
1	60	10	25.38	1	1	19.74	6.7	0	78.69	1.86	1.15	111	35.4	117	1.8	1.04	1	0	0	1	0	1	61.847
1	53	0	25.26	1	1	15.1	8.3	0	10.12	2.02	1.16	60	39.6	146	4.74	12.49	0	0	0	0	0	0	109.118
0	62	0	25.78	1	1	15.12	10.2	0	21.05	1.91	1.32	67	41.3	118	5.4	3.7	0	0	0	0	0	0	84.6205
1	66	10	19.03	0	1	13.46	6.1	1	2653.6	1.91	1.26	169	34.5	89	3.28	1.74	0	0	0	1	0	0	35.6693
0	62	11	16.65	1	1	14.4	13.6	0	106.88	1.86	0.91	38	30.3	155	3.14	1.8	0	1	1	0	0	0	109.367
1	65	9	19.49	0	1	19.15	9.1	0	499.97	2.03	1.46	68	35.9	143	4.94	1.28	1	0	0	0	0	0	95.2675
1	69	26	22.3	1	1	8.93	9.9	0	2963.47	1.87	1.05	117	26.9	119	5.28	2.39	0	0	0	1	1	0	54.4779
0	66	7	22.58	0	1	18.98	9.7	0	12.85	2.06	1.17	52	39.8	121	2.25	0.74	1	0	0	0	1	0	95.9109
1	57	2	26.57	0	1	18.12	6.4	0	5.77	2.29	1.55	89	46.4	149	2.71	2.43	0	0	0	0	0	0	82.5
1	47	6	23.94	0	1	14.75	7	0	3.41	2	1.06	62	41.8	154	2.45	0.98	0	0	1	0	0	0	112.291
0	52	0	29.14	0	1	17.29	8.8	0	1.06	2.19	1.28	58	42.4	151	3.64	2.57	1	0	0	0	0	0	102.088
1	58	3	23.59	0	1	16.18	7.6	0	1.35	1.87	0.89	65	39.1	156	2.13	1.41	1	0	0	1	1	0	101.942
1	36	0	35.43	0	0	25.48	13	0	11.85	2.04	1.3	57	40.9	166	3.81	2.36	0	0	0	0	0	0	125.578
1	51	4	24.49	0	1	10.59	12.8	0	147.91	2	0.75	68	37.1	162	8.96	25.5	1	0	0	0	0	0	105.113
0	65	10	23.44	1	1	14.44	7.8	1	15.21	2.09	1.18	50	41.6	141	4.29	2.13	1	0	0	1	1	0	97.8414
1	37	0	24.22	0	1	19.34	12	0	103.63	2.09	1.05	103	42.7	174	5.54	14.06	0	0	0	0	0	0	79.5721
1	39	3	24	1	0	26.53	6.3	0	5.15	2.13	1.16	77	43.8	162	3.42	1.75	0	0	0	0	1	0	108.662
1	71	11	24.61	1	1	26.64	8.6	0	17.93	2.01	1.3	83	41.7	129	3.5	0.82	1	0	0	0	1	1	81.3561
1	38	5	27.76	0	1	13.41	10.8	0	27.97	2.14	1.26	51	42.2	171	5.07	23.67	1	0	0	0	0	0	129.618
0	63	13	30.48	1	1	15.66	6.7	0	3.11	1.89	1.52	82	38.1	129	2.85	0.99	0	0	1	1	0	0	65.8186
1	72	16	25.01	1	1	21.98	7.6	0	21.35	2.06	0.98	116	34.1	135	2.31	1.11	1	0	0	1	0	0	53.8983
0	69	15	29.41	1	1	10.6	10.4	1	1115.61	1.97	1.13	52	36.1	131	2.56	2.29	1	0	0	1	0	1	93.9108
1	77	32	30.42	1	1	22.86	5.9	1	1730.47	1.88	1.09	102	31.5	121	2.13	0.49	0	0	0	1	0	1	60.793
1	57	7	30.07	1	1	23.06	9.1	0	4.12	1.85	1.14	59	39.2	153	1.79	1.16	1	0	0	0	1	0	106.83
1	71	7	26.28	1	1	20.6	7.6	0	1.16	2.06	1.29	76	38.8	162	4.2	1.2	1	0	1	0	1	0	87.2543
0	52	4	25.98	0	1	19.36	12.3	0	9.52	2.02	1.3	46	36.6	142	3.06	1.43	1	0	1	0	0	0	110.178
0	73	10	25.48	1	1	18.59	9.3	0	68.28	2.01	1.55	61	36.1	144	2.5	0.92	1	0	0	0	1	0	86.6372
0	72	4	24.52	0	1	15.09	7.8	0	30.81	2.1	1.22	79	39.4	139	3.35	1.24	1	0	1	0	0	0	64.6341
1	88	20	27.72	0	1	20.24	8.1	0	49.7	1.93	1.17	101	36.6	104	2.54	0.79	0	0	0	1	0	1	56.9467
1	70	13	24.39	1	1	29.93	7	0	2.4	2.05	0.91	79	40.4	163	2.63	1.53	0	0	0	1	0	0	86.4823
0	63	10	24.24	0	0	15.08	9.7	1	3.39	2.15	1.39	57	38.2	153	5.67	1.84	0	0	0	1	0	0	95.0391
0	67	3	25.71	1	1	15.64	9.3	0	7.71	2.08	1.06	31	42.2	129	2.86	1.56	1	0	0	0	1	0	112.908
0	76	10	21.43	1	1	18.76	9	0	10.36	2.1	1.31	41	39.7	126	3.93	1.02	0	0	0	1	0	0	96.6762
1	32	0	28.37	0	0	15.25	6.8	0	3.67	1.85	1.2	78	39.5	139	4.51	7.93	0	0	0	0	0	0	113.535
1	82	22	18.69	1	1	23.32	6.1	0	304.83	2.03	1.24	69	38.1	92	1.53	0.66	0	0	0	0	0	0	84.0381
0	46	0.5	25	0	1	14.15	9.4	0	4.3	2.11	1.04	47	39	113	3.65	1.74	1	0	0	0	0	0	114.111
0	69	19	28.58	1	1	16.67	6.3	0	6.76	1.87	1.49	55	37.2	123	1.97	0.71	1	0	0	1	1	1	92.1937
1	57	13	27.76	1	1	37.55	8	0	13.2	2.01	1.18	112	39.4	127	2.9	2.95	0	0	0	1	1	0	62.483
1	58	25	25.62	1	1	16.97	7.9	1	884.82	1.93	1.31	88	33.6	157	3.78	1.47	1	0	1	1	0	1	83.0493
1	28	0.7	30.38	0	0	14.48	7.2	0	32.1	2.11	1.34	62	41.9	143	3.09	5.92	1	1	0	0	0	0	128.325
0	56	10	21.09	1	1	24.4	8.6	0	1.07	2.23	1.3	59	45.1	140	3.52	1.65	1	0	0	0	1	1	98.703
1	78	2	24.05	0	1	19.96	9.4	0	2.34	2.26	0.98	65	39.4	139	3.09	1.77	1	0	0	0	1	0	88.5806
0	60	3	25.82	1	1	15.99	7.9	0	0.84	1.99	1.16	56	38.9	125	3.45	2.54	1	0	0	0	1	0	97.6301
1	30	4	23.51	0	0	17.22	9	0	1.41	2.19	1.01	68	43.2	173	3.36	5.89	0	0	1	1	1	0	121.821
0	38	7	27.34	0	0	17.5	9.4	0	47.93	2.34	1.22	80	47.6	146	5.18	2.77	1	0	0	0	0	0	80.8318
0	62	0	28.3	1	1	15.19	11.4	0	3.12	2	1.74	54	35.8	142	2.36	1.96	0	0	0	0	1	1	97.4268
1	47	0	32.69	1	1	16.6	10.1	0	36.81	1.88	1.33	75	40.5	159	3.25	6.97	0	0	0	1	1	0	103.841
0	55	0	23.05	0	0	18.42	11.5	0	21.3	2	1.67	56	42.5	120	4.19	1.06	0	0	0	0	0	0	101.12
1	64	2	20.2	1	1	20.99	10.2	0	74.94	2.2	0.75	83	37.3	118	4.93	2.35	1	0	0	0	1	0	85.4566
1	47	16	25.63	0	0	14.95	10.6	0	6.94	2	1.39	75	36.4	162	3.66	2.46	1	0	0	1	0	0	103.841
0	62	1	26.95	1	1	19.01	6.1	0	5.01	2.15	1.41	59	47.8	149	3.53	1.45	0	0	0	0	0	0	94.6293
1	22	0	28.31	0	0	13.86	6.9	0	32.5	2.05	1.37	78	43.3	166	4.27	1.19	0	0	0	0	0	0	121.797
0	47	0	30.33	1	0	14.59	7	0	7.46	2.16	0.78	71	46	148	2.51	1.56	0	0	0	0	0	0	87.6577
0	61	2	24.41	0	1	17.92	10.7	0	2.09	2.01	1.18	40	37.4	146	2.98	1.43	1	0	0	0	0	0	108.295
1	29	0.3	27.17	0	0	15.56	9.9	0	18.99	2.31	1.34	68	50.3	198	4.82	2.99	1	0	0	0	1	0	122.679
1	50	4	23.72	1	0	17.12	7.8	0	7.66	2.15	1.29	65	45.5	142	2.53	0.88	1	0	0	0	0	0	107.835
1	50	14	28.4	0	1	13.63	13.5	0	1033.12	1.81	1.44	147	34.9	124	1.98	4.7	0	0	0	1	0	0	47.2427
1	37	8	39.21	1	1	13.98	7.7	0	1304.11	1.8	1.14	124	32.2	103	3.54	1.37	1	0	0	1	0	1	63.582
1	42	1	30.1	0	1	19.34	8.7	0	9.41	2.07	1	57	42.5	160	3.39	5.49	0	0	0	0	0	0	120.395
1	70	10	25.51	1	1	14.03	7.7	0	54.12	2.17	1.2	111	37.9	157	4.38	3.17	0	0	0	1	0	1	57.6516
0	68	15	26.95	1	1	21.82	7.8	1	105.98	1.9	0.65	90	28.8	115	1.76	0.94	1	0	0	0	1	0	56.7828
0	50	0.2	19.53	0	0	11.86	12.8	1	12.89	2.01	1.28	42	35	143	3.65	2.87	0	0	0	0	0	0	115.132
1	69	1	31.22	0	1	23.93	8.3	0	2.72	2.14	1.05	74	45.6	165	3.56	2.7	0	0	0	0	0	0	89.4641
0	79	20	25.11	0	1	12.28	8.2	0	78.34	2.03	1.29	53	34	131	3.87	1.75	1	0	0	1	1	1	86.9934
0	52	7	24.97	0	1	14.62	7.7	0	3.38	2.16	1.52	56	40.6	102	1.9	9	1	0	1	0	1	0	103.274
0	67	5	23.44	0	1	18.38	12.2	1	3.69	2.19	1.03	52	37.5	140	6.49	3.02	1	0	0	0	0	0	95.2395
0	45	8	32.05	0	1	13.83	9.5	1	6.82	2.16	1.33	49	39.2	122	4.63	4.96	1	0	0	0	1	0	113.351
1	44	5	24.78	1	0	19.37	5.2	0	11.29	2.12	1.23	101	42.5	146	3.84	2.16	0	1	0	0	0	0	77.5714
0	81	0	23.9	0	1	19.06	8.2	1	14.06	2.13	1.01	59	42.1	129	4.13	1.93	0	0	0	0	0	0	82.8059
1	66	10	26.83	0	1	21.3	8.9	0	70.6	1.92	1.1	84	41.9	139	0.82	1.4	1	0	0	0	1	0	83.0531
1	44	5	36.3	0	0	22.96	9	0	25.17	2.14	1.64	44	42	167	3.67	1.58	1	0	1	1	0	0	132.042
1	61	6	25.18	1	1	20.99	8.6	0	1.93	2.06	1.24	57	42.3	167	3.18	1.54	0	0	1	0	0	1	105.352
1	52	1	28.09	0	1	16.94	12.2	0	5.29	2.12	1.02	78	42.3	171	3.86	2.97	0	0	0	0	0	0	98.654
1	70	16	33.06	1	1	12.51	9.1	0	214.17	2	1.04	69	36.9	138	3.32	6.46	1	0	0	1	0	1	91.4292
1	55	10	27.78	1	1	11.51	11.1	1	2116.62	2.07	1.15	84	36.4	125	3.05	1.42	1	0	1	0	1	0	89.7251
1	51	0	28.21	0	1	21.33	11.1	0	3.47	2.18	1.17	74	45.3	156	3.98	6.87	0	0	0	0	0	0	101.522
1	59	1	21.47	0	1	18.63	6.4	0	3.69	2.14	1.45	85	49.1	154	2.07	2.9	1	0	0	0	1	0	85.9998
1	57	4	36.64	1	1	16.39	8.4	0	285.95	2.03	1.43	73	40.2	143	4.03	6.27	1	1	0	0	0	1	97.8782
0	46	6	27.34	1	1	11.71	11.7	1	374.52	1.94	1.31	73	37.4	122	4.67	7.49	0	0	0	1	0	0	85.3601
0	54	0	32.18	1	0	17.2	7.3	0	2.85	2.14	1.35	67	43.4	143	3.36	4.18	0	0	0	0	0	1	89.5121
0	42	0	20.31	0	0	9.9	13.1	0	33.57	1.8	0.24	86	40	112	3.8	1.72	0	0	0	0	0	0	72.0123
1	52	0.4	25.35	0	1	17.47	6.1	1	3.31	2.17	1.66	53	47.3	151	1.43	4.73	1	0	0	1	0	0	115.635
0	52	0	31.22	0	0	14.15	10.2	0	71.1	2.18	1.25	56	40.6	148	4.83	1.02	0	0	0	0	0	0	103.274
0	72	18	24.97	1	1	13.16	8.2	0	1751.1	2.12	1.35	44	40.5	119	3.63	1.96	0	0	0	0	1	0	97.1477
0	75	10	25.34	1	1	16.24	9.2	0	23.52	1.97	0.93	69	37.7	126	2.49	0.87	0	0	0	0	1	1	74.537
1	65	30	21.89	0	0	45.51	8.7	0	10.31	2.18	1.03	107	41	122	3.3	0.82	0	0	0	1	0	0	62.4217
1	74	10	22.99	1	1	12.74	6.7	0	4799.22	1.98	1.19	338	26.8	106	4.95	1.26	1	0	0	1	0	0	14.5862
0	79	20	24.8	0	1	11.47	13.1	1	897.55	2.24	1.34	54	31.9	116	3.84	2.37	0	0	0	1	0	0	86.4601
1	39	0	32.41	0	0	16.57	12.3	0	7.98	1.98	1.15	50	37	137	3.29	7.15	0	0	0	0	0	0	129.762
0	71	0	24.17	1	1	11.32	9.2	0	8.39	1.99	1.23	65	37.6	122	3.72	2.45	0	0	0	0	0	0	82.4008
1	64	20	23.39	1	1	21.97	6.8	0	1.41	2.09	1.64	72	43.4	155	2.72	1.57	1	0	0	1	0	1	93.7115
1	72	3	22.49	1	0	27.64	14.1	0	748.81	2.29	1.3	122	54.4	143	4.71	2.24	0	0	0	1	0	1	50.7103
0	71	10	24.97	1	1	22.19	7.4	0	7.3	2.16	1.38	61	38.1	138	2.67	1.19	0	0	1	1	0	1	87.8629
0	42	0	31.21	0	0	19.61	6.1	0	12.13	2.05	1.33	68	41	127	3.3	2.61	0	0	0	0	0	0	95.6559
0	69	0.5	19.77	1	1	15.5	6.5	1	5.31	1.97	1.5	78	36.2	126	4.95	1.8	0	0	0	1	1	1	67.0351
0	60	6	28.64	0	1	13.7	6.6	0	1.54	1.97	1.3	44	38.4	145	4.42	2.14	0	0	0	0	0	0	105.692
1	50	8	24.27	1	1	25.04	9.8	0	4.96	2.14	1.27	52	39.2	122	3.11	1.61	0	0	0	1	0	0	118.192
1	64	10	24.65	1	1	20.3	7.9	0	68.56	2.05	1.04	91	36.4	143	2.94	1.48	0	0	0	0	1	0	76.4592
1	69	0.2	26.57	0	1	21.45	6.3	0	0.34	2.08	1.25	83	42.8	144	4.54	1.6	0	0	0	0	0	0	82.5072
0	80	3	22.04	0	0	18.22	9.5	0	12.47	2.09	1.39	53	36.8	129	4.31	1.37	1	0	0	0	0	0	86.3845
0	71	20	21.09	0	1	17.71	9.3	1	41.88	1.96	1.61	59	36.1	111	3	1.31	1	0	0	1	0	0	88.8319
1	41	7	24.21	1	0	25.08	6.8	0	6.93	2.12	1.06	72	45.6	146	4.51	1.51	0	0	1	0	1	0	110.144
0	58	2	21.87	0	1	15.29	7.5	0	37.08	2	1.06	49	44	136	3.68	1.59	1	0	0	0	1	0	103.458
1	55	19	22.72	0	1	21.31	6.9	1	29.5	2.02	1.21	94	34.7	136	2.89	0.97	1	0	0	1	0	0	78.317
1	54	7	26.73	0	1	22.6	11	0	6.24	2.06	1.64	80	39.3	159	4.32	2.68	1	0	0	0	0	0	95.8479
0	53	4	24.57	0	1	14.24	9.2	0	14.77	2.22	1.38	80	46.9	141	5.46	3.45	0	0	0	1	0	0	72.748
1	51	3	25.95	0	1	20.15	9.6	0	2.91	2.05	1.31	75	39.8	152	4.75	1.71	1	0	0	0	1	0	100.964
0	75	20	23.33	0	1	16.18	9.3	0	65.5	2.2	1.2	50	45.3	125	4.96	1.31	0	0	0	1	0	0	91.2042
0	59	0	24.77	1	1	13.44	7.3	0	12.61	2.26	1.52	68	46.5	140	4.59	2.83	0	0	0	0	0	0	84.8886
0	35	7	26.84	0	0	27.31	11.7	0	1.91	2.1	1.6	48	39.4	133	2.34	1.1	0	0	0	1	0	0	122.427
1	60	17	28.06	0	1	18.43	6	0	17.83	2.33	1.32	133	43.8	138	2.64	2.03	1	0	1	1	1	0	49.7024
0	68	4	27.14	0	1	15.53	6.1	0	11.13	1.97	1.02	65	32.9	129	2.57	1.2	0	0	0	0	1	0	84.1557
1	40	13	26.23	0	1	16.95	12.2	0	18.12	2.29	1.27	70	46.2	159	4.43	2.84	1	0	0	0	0	0	112.212
1	67	22	22.31	0	1	16.63	9.6	0	16.68	2.09	1.14	88	42.6	158	3.69	1.76	1	0	0	0	1	0	77.9613
1	61	10	26.42	1	0	16.41	9.9	0	16.45	2.17	1.36	60	43.4	154	4.17	1.05	1	0	0	0	1	1	103.155
0	62	1	31.22	1	1	9.92	10	0	243.33	2.1	1.6	62	40.9	133	6.36	2.6	0	0	0	0	0	0	92.9391
1	34	0	31.48	1	1	17.14	11.1	0	423.74	2.38	1.15	106	47.7	175	6.43	9.6	0	0	0	0	0	0	78.4944
1	52	0.2	25	0	1	18.33	7.7	0	165.04	2.13	1.24	76	42.5	135	5.88	4.47	0	0	0	0	0	0	99.7129
0	69	1	23.14	1	1	14.75	6.9	1	4.43	2.25	1.13	61	43	136	2.55	1.2	0	0	0	0	0	0	89.106
1	36	10	27.04	0	0	15.63	10	0	172.17	2.1	0.8	79	51.1	164	5.86	8.87	1	0	0	0	1	0	109.813
0	53	15	31.96	1	1	14.28	10	0	7.97	2.13	1.55	42	44.9	156	3.54	3.59	1	1	0	1	0	1	112.731
1	76	2	23.01	1	1	18.88	8.9	0	78.61	2.48	1.41	100	48.6	181	3.39	1.09	0	0	0	0	1	0	62.705
1	47	10	30.64	0	1	21.09	6.1	1	1.55	1.97	1.27	73	41.6	154	4.58	0.87	1	0	1	0	0	0	105.001
1	39	7	24.49	1	1	17.54	6.9	0	1.61	2.14	1.06	61	39.5	143	3.35	2.8	0	0	1	0	0	0	119.579
0	43	14	28.1	0	1	16.54	8.7	1	14.58	2.34	1.32	40	42.1	133	3.6	2.87	1	0	0	1	0	0	122.892
0	59	6	28.58	0	1	16.26	7.9	0	7.76	2	1.32	69	35.8	132	1.95	1.24	0	1	0	1	0	0	83.4034
1	65	0.1	30.66	1	1	18.22	6.8	0	2580.88	2.14	1.12	63	45.6	160	3.66	1.18	0	0	0	0	0	0	98.3053
1	46	0.5	32.32	1	0	16.69	11.4	0	2.94	2.08	1.12	71	39	135	2.86	2.35	0	0	0	0	0	1	106.955
1	55	0	24.62	0	0	22.51	6.2	0	9.34	1.96	1.35	89	37.8	151	3.29	5.7	0	0	0	0	0	0	83.6672
1	70	0.5	21.26	0	1	14.55	10.9	0	108.92	2.08	1.01	50	39.5	151	3.72	1.07	0	0	0	0	0	0	104.37
1	47	3	41.14	1	1	16.83	7.3	0	596.27	2.07	0.92	75	37.7	166	3.76	4.03	0	0	0	0	0	0	103.841
1	57	14	24.69	1	1	20.15	6.7	0	16.69	1.87	1.41	87	36.7	151	1.97	1.95	0	0	0	1	0	1	84.7984
0	39	6	21.23	0	0	18.12	6.7	0	7.49	2.01	1.3	46	41.8	83	3.07	1.51	0	1	0	0	0	0	120.714
1	57	20	27.7551	1	1	15.08	6.9	1		2.19	1.26	90	38.4	138			0	0	1	1	1	1	81.393
0	29	1	25.3906	0	0	22.8	10.1	0	10.96	2.15	1	44	42.6		1.68	2.12	1	0	0	0	0	0	131.406
1	59	7	24.6531	1	1		6	0	3.89	1.95	1.83	66	30.8	136	3.42	1.47	1	0	1	0	0	0	100.595
1	71	10	21.6263	0	1	19.22	5.3	0		2.19	1.23	74	41.6	115	1.17	0.85	0	0	0	1	1	1	88.2159
1	62	20	28.089	1	1	28.68		0	0.96	2.03	1.33	59	43.7		3.85	2.05	1	0	0	1	0	1	103.143
0	64	2	24.977	0	1	17.4	6.8	0	2.7	2.25	0.94	53		140	3.98	2.65	1	0	0	0	0	0	96.6602
0	66	3	24.6094	0	1	14.36	7.9		0.97	2.09	1.23		42.4	176	4.37	1.63	1	0	0	0	1	1
0	64	10	26.6299	0	1	23.5	7.5	0	0.75	2.22	1.02	56	43.8		4.52	1.01	0	0	0	1	0	0	94.925
1	58	7	29.7458	1	1	31.7	9.7	0		2.11	1.39	56	41.3	147			0	0	0	0	1	0	108.382
0	51	1	26.2985	1	0	16.5	6.8	0	1.8	2.05	1.07	45		122	3.58	1.4	0	0	0	1	0	0	111.76
1	55	1	25.0593	1	1	17.3	5.2	0	29.54	1.32	0.89	73		159	3.64	1.45	0	0	0	1	0	1	99.2631
0	63	5	20.7031	1	1	18.96	10	0		1.9	1.03	55	36	140	3.3	3.23	1	0	0	0	0	1	96.1625
0	58	10	27.3437	1	1	33.7		0	0.36	2.14	0.96	37	42.7	170	2.83	2	0	0	0	0	1	0	113.475
1	65	3	18.878	1	1	14.49		1	102.26	2	1.15	46	41.6	133	2.63	0.44	0	0	0	1	0	1	111.87
0	25	0	23.6244	0	1	25.2	12		29.51	1.84	1.62	27	34.2	114	2.46	1.45	0	0	0	0	0	0	158.707
1	39	0.2	26.3656	1	1		10.8	0	48.09	2.02	1.27	61	42.9	145	1	4.27	1	0	0	0	0	0	119.579
0	61	0	26.2227	0	1	15.16	9.6	0	14.29	1.81	1.18			133	7.26	0.82	0	0	0	0	0	0
0	56	0	24.8358	0	1	15.9	11.6	0	10.78	2.17	1.32	62	39.8	123			0	0	0	0	0	0	96.94
1	70	5	25.3515	1	1	22.4	6	0	29.5	2.21	1.23	68	31.5	137			1	0	1	0	0	1	91.9795
1	64	7	23.6614	0	1	29	6.9		2.29	2.1	0.96	73	39.2	123	1.74	0.66	0	0	0	0	1	1	93.1818
1	61	14	24.5351	1	1	21.66	7.8	0		2.16	1.14	59	41.4	134	3.26	0.92	1	0	1	0	0	0	103.87
1	25	0	29.6875	0	1	17.9		0	18.21	2.11	1.67	88	44	115	2.59	1.57	0	0	0	0	0	0	104.715
1	53	9	26.6097	1	1	17.91	7.1	0	2.2	2.23	1.14	85	43	131			1	0	0	0	0	0	89.7019
1	38	1	30.2768	0	0	36.9	9.3	0		2.17	1.48	74	40.2	143	5.74	5.44	0	0	0	0	0	0	111.23
0	43	9	29.2969	0	0	14.14	7.4	0	2.73	2.06	1.01	69		134	3.19	2.85	0	1	0	0	1	0	93.3246
0	69	0.1	23.7118	1	1	26.4		0	19.12	1.82	1.32	51	48.4	129	3.88	1.59	0	0	0	0	0	0	94.5127
1	35	7	17.128	0	0		15.9	0	264.2	2.05	1.62	83	36.6	123			0	1	0	1	1	0	104.765
0	59	15	30.0781	1	1	18.87	7.9	0	15.71	2.01	1.31	55	36.4	125			0	0	1	1	0	0	98.9029
1	60	10	26.4463	1	1	19.5		0	11.68	2.1	1.12	86	41.5	158	3.72	2.29	0	0	0	0	1	0	84.1987
0	61	10	24.4444	0	1	16.5	7.7	0	1.9	2.03	1.1		36.3	109	2.61	2.9	1	0	0	0	0	0
1	49	1	32.1929	1	1		10.8	0	73.32	2.08	0.97	61	37.2	166	3.03	3.23	1	0	0	0	0	1	111.467
1	38	7	27.4653	1	0	20.95		0	1.06	2.01	1.34	52	37.4	130	3.9	1.99	0	0	1	0	0	0	128.587
0	60	7	27.7177	1	1	17.53	9	0	182.51	2.09	1.39	37	33.2	143			1	0	0	0	1	0	111.892
1	49	0	23.6652	0	1	16.42		0				63	43.3	141	1.21	2.47	1	0	1	0	0	0	109.999
1	59	16	28.1969	1	1	17.84	7.6	0	7.21	2.22	1.14	76	44.3		2.75	2.03	1	0	0	0	0	0	94.9284
1	59	1	27.1706	0	1	20.38		0	36.55	1.76	0.99	77	41.4	153	3.59	3.62	1	0	0	0	0	0	94.4197
1	72	20	21.0498	1	1	17.89	9.4		9.44	2.1	1.76	48	41.5	152	3.93	0.93	1	0	1	1	0	0	104.655
