# Supplementary material for: Association of serum 25-hydroxyvitamin D with urinary albumin-to-creatinine ratio and diabetic retinopathy in hospitalized patients with type 2 diabetes mellitus: a cross-sectional study
Source: BMC Endocr Disord. 2026 May 11;26:194. doi: 10.1186/s12902-026-02307-w (PMC13335294; doi:10.1186/s12902-026-02307-w)
Supplement: Supplementary file 3 — Supplementary Material 3 [file 12902_2026_2307_MOESM3_ESM.xlsx]

## Sheet: T2DM
Sex	Age (years)	Duration of T2DM (years)	BMI (kg/m2)	Month of Admission	25(OH)D (ng/mL)
1	17	1	36.73	4	22.22
1	19	0	33.96	2	28.1
0	20	0	35.49	1	27.7
1	22	0	28.31	1	26.99
0	22	0	30.1	1	9.68
1	22	0	34.88	11	13.16
0	24	0.1	25.64	7	26.2
1	24	0	43.82	3	9.9
0	25	0	23.62	5	8.19
1	25	0	29.69	6	7.39
1	26	0	28.06	3	29.1
0	28	0	28.6	10	12.16
1	28	0.7	30.38	11	10.65
1	28	0.2	31.74	3	24.5
0	29	1	25.39	2	22.7
1	29	0.3	27.17	2	24.1
1	30	4	23.51	2	19
1	30	0	30.69	3	29.4
1	30	0	33.14	1	44.7
1	31	0.1	27.45	5	25.91
1	31	5	28.2	2	18.2
1	31	0	29.19	4	31.5
1	31	0.3	33.52	4	24.16
0	31	3	38.1	6	20.14
1	32	0	28.37	1	27.54
1	32	1	37.32	11	21.97
0	33	0	26.35	1	45.51
1	33	0.75	26.99	6	23.36
1	33	0.5	27.04	11	10.6
1	33	0	28.57	2	28.81
1	33	1	36.32	6	22.03
1	34	10	22.79	5	15.6
1	34	0.1	23.36	1	25.68
1	34	5	24.93	2	18.19
1	34	6	26.54	12	17.68
1	34	9	28.57	5	16.6
1	34	0	30.74	3	36.8
1	34	8	31.2	12	16.67
1	34	0	31.48	2	28.02
1	34	3	32.15	4	19.81
1	34	5	38.58	4	18.3
1	35	7	17.13	7	17.4
1	35	4	23.88	1	19.33
1	35	4	26.45	4	19.22
0	35	7	26.84	10	17.31
1	35	5	27.08	4	18.77
1	35	0	27.1	3	30.1
1	35	5	28.41	4	18.8
1	35	5	29.56	10	18.39
1	35	0	31.28	4	30.7
1	35	0	32.35	4	35.5
1	35	0.2	36.73	2	25.08
0	36	6	23.44	7	17.86
0	36	5	26.35	2	18.68
1	36	10	27.04	12	14.49
1	36	4	27.59	11	19.1
1	36	4	28.25	2	19.01
1	36	10	29.26	3	16.5
1	36	0	32.93	2	41.4
1	36	0.1	35.43	10	12.68
1	37	5	22.41	3	18.6
1	37	0	24.22	2	29
0	37	0	24.35	5	33.82
1	37	6	25.33	6	17.9
0	37	10	25.39	6	15.53
0	37	8	25.78	3	17.03
1	37	1	26.17	7	22.86
1	37	1	27.17	2	23.31
0	37	7	27.64	7	17.4
1	37	0.01	32.05	7	26.53
1	37	8	39.21	10	16.77
1	37	1	44.45	5	23.17
1	38	12	25.91	3	14.3
0	38	7	27.34	12	17.03
1	38	7	27.47	4	17.48
1	38	5	27.76	2	18.22
1	38	1	30.28	8	22.8
1	38	0	30.72	12	26.6
1	38	2	31.83	4	21.22
1	38	0	33.06	5	33.57
0	38	5	33.06	2	18.18
0	38	1	33.78	10	21.98
0	39	6	21.23	2	17.73
0	39	10	22.35	1	14.52
0	39	10	22.68	5	15.84
1	39	16	23.03	4	11.65
1	39	3	24	12	19.36
1	39	7	24.49	10	17.32
0	39	7	25.24	1	17.08
1	39	2	26.03	4	20.96
1	39	0.2	26.37	2	25.12
1	39	2	27.46	4	21.24
1	39	0.3	29.63	3	24.2
1	39	0	30.2	3	29.3
1	39	4	31.74	2	19.3
1	39	0	32.41	12	26.86
1	39	3	32.44	5	20.24
1	39	10	35.02	4	15.98
1	40	3	21.97	3	20.35
1	40	1	25.95	4	21.85
0	40	4	25.95	4	19.09
1	40	7	26.12	6	17.6
1	40	13	26.23	3	13.46
1	40	0	26.3	3	35.2
1	40	0	30.04	4	34.07
1	40	12	32.74	3	14.17
1	40	10	35.19	12	14.44
1	40	0	35.49	2	28.97
1	41	7	24.21	2	17.11
1	41	0.5	24.82	11	9.92
1	41	11	25.95	10	14.36
1	41	20	27.76	4	21.14
1	41	1	27.85	10	21.97
1	41	5	29.07	11	18.39
0	41	17	29.38	3	10.57
1	41	10	30.93	2	14.95
1	41	0.05	31.35	4	26.49
0	41	5	31.89	2	18.18
1	41	5	33.58	6	18.43
1	41	5	34.15	3	18.7
0	41	0	35.26	3	29.42
0	42	0	20.31	2	27.8
0	42	7	23.44	10	17.3
1	42	7	24.93	5	17.4
1	42	0	25.95	2	27.96
1	42	1	26.53	1	21.58
1	42	2	26.79	10	20.99
0	42	1	27.34	10	22
1	42	4	27.34	2	19.25
1	42	8	27.78	12	16.68
0	42	0	28.12	3	30.28
1	42	2	28.9	10	21
1	42	10	29.4	3	14.98
0	42	0	29.76	10	12.21
1	42	1	30.1	12	21.5
0	42	0	31.21	2	28.1
0	42	2	35.16	10	21.08
1	42	0	35.62	5	33.7
1	43	0.5	18.03	8	24
1	43	6	21.88	5	17.93
1	43	2	22.64	2	20.7
0	43	7	24.53	4	17.65
1	43	0.05	26.15	4	26.4
1	43	4	26.23	12	18.92
1	43	1	26.49	11	21.9
1	43	1	27.34	2	21.66
0	43	14	28.1	9	13.25
0	43	9	29.3	3	16.6
1	43	4	33.31	2	19.04
1	43	1	34.09	1	21.59
1	43	3	38.46	5	20.3
1	44	5	21.22	10	18.37
0	44	16	23.83	3	11.54
1	44	5	24.78	9	18.42
1	44	10	25.06	1	14.59
1	44	6	26.15	4	17.93
1	44	3	26.47	4	19.97
1	44	2	27.72	3	20.7
1	44	12	29.76	2	13.86
0	44	3	30.48	5	20.56
1	44	10	32.98	2	14.73
0	44	2	34.55	7	21.1
1	44	5	36.3	10	18.35
1	45	8	20.52	11	16.81
0	45	1	23.44	4	21.82
0	45	10	24.8	4	15.9
0	45	0.17	24.97	7	25.2
1	45	0.1	26.37	4	26.12
1	45	8	28.34	2	17.01
0	45	0.5	30.84	1	23.5
1	45	5	31.14	2	18.88
0	45	8	32.05	4	16.71
1	46	4	20.83	6	19.34
1	46	4	22.49	3	19.19
1	46	10	23.62	1	14.62
0	46	0.5	25	3	23.61
1	46	0	26.09	3	30.48
1	46	0	26.3	3	37.2
1	46	0.01	27.25	6	26.54
0	46	6	27.34	12	17.69
1	46	0.5	28.89	1	23.57
1	46	5	29.02	4	18.66
0	46	0	29.14	3	36.6
0	46	10	30.39	3	16.03
1	46	16	30.68	3	11.66
1	46	5	31.57	1	18.15
1	46	0.5	32.32	3	23.6
0	47	10	22.27	1	16.21
1	47	13	23.6	2	13.72
1	47	2	23.78	3	21.33
1	47	6	23.94	4	17.8
1	47	8	24.43	7	16.81
1	47	16	25.63	12	11.33
0	47	3	26.56	11	20.06
1	47	3	26.85	12	19.38
1	47	7	27.43	4	17.29
0	47	0	30.33	4	31.4
0	47	7	30.46	2	17.5
1	47	10	30.64	1	14.64
1	47	0	32.69	2	29
1	47	17	32.87	4	10.59
0	47	9	33.4	11	16.6
1	47	3	41.14	1	19.42
0	47	10	42.97	2	14.82
1	48	14	21.11	2	13.28
0	48	10	22.57	7	16.26
1	48	7	23.84	10	17.32
0	48	5	26.43	11	18.4
0	48	7	26.84	5	17.41
0	48	10	27.34	12	14.49
1	48	0.1	28.57	3	26.15
0	48	5	29.76	4	18.6
1	48	3	31.77	6	20.15
1	48	10	33.63	1	14.5
1	48	2	40.65	12	20.6
1	49	13	19.82	3	13.68
1	49	2	22.53	3	20.74
1	49	0	23.67	1	45.9
0	49	0.1	23.83	5	26.15
0	49	12	25.97	3	13.95
1	49	1	27.38	5	22.22
1	49	5	28.03	4	18.6
1	49	5	29.35	4	18.81
0	49	1	29.74	3	22.51
1	49	1	32.19	3	22.38
0	50	0.2	19.53	4	24.68
1	50	16	19.72	2	11.34
1	50	4	23.72	1	18.96
1	50	8	24.27	11	16.79
0	50	5	24.46	1	18.16
1	50	0.15	27.76	4	25.5
1	50	2	28.37	2	20.66
1	50	14	28.4	3	13.17
0	50	6	28.71	6	17.89
1	50	0	29.74	12	26.9
1	50	10	30.93	4	16.46
0	50	6	34.67	1	17.7
0	50	6	36.05	10	17.86
1	51	0.6	19.38	5	23.38
1	51	2	19.49	3	20.73
0	51	10	22.21	3	16.13
0	51	7	22.41	6	17.54
0	51	8	22.95	2	16.94
1	51	1	24.09	4	22.7
0	51	10	24.41	3	15.9
1	51	4	24.49	2	19.02
1	51	12	25.26	3	14.32
1	51	4	25.71	7	19.11
1	51	3	25.95	2	19.5
1	51	20	26.23	7	22.62
0	51	1	26.3	3	23.31
0	51	0	26.42	10	32.9
1	51	10	26.82	2	14.74
1	51	0	27.1	2	29
1	51	0	28.21	10	10.98
0	51	0.1	28.32	2	25.8
1	51	6	29.23	3	17.75
0	51	10	31.23	1	16.47
0	52	1	17.91	3	21.81
1	52	1	19.65	3	22.4
0	52	10	20.44	3	15.9
0	52	2	23.05	4	20.9
0	52	3	23.83	6	20.2
0	52	13	24.46	2	13.44
1	52	0.1	24.79	2	26.4
0	52	7	24.97	3	17.21
1	52	0.2	25	11	11.6
1	52	3	25.06	10	20.02
1	52	0.4	25.35	2	24
1	52	2	25.62	7	21.12
0	52	4	25.98	2	19
1	52	15	26.4	2	12.03
0	52	7	26.56	6	17.35
0	52	4	26.89	4	19.25
1	52	4	27.78	1	18.96
1	52	2	28.03	2	21.3
1	52	1	28.09	4	21.9
0	52	10	28.93	2	16.06
0	52	0	29.14	4	31.5
0	52	1	29.24	4	23.2
1	52	0	29.76	4	9.16
1	52	10	30.25	4	16.46
1	52	5	30.29	5	18.59
0	52	0	31.22	12	26.64
0	52	3	31.22	2	20.35
1	52	8	33.9	1	17.01
0	52	3	34.37	6	20.15
1	53	0	21.45	2	41.3
0	53	8	22.86	2	16.97
0	53	0.5	23.34	5	23.93
0	53	9	23.92	3	16.63
0	53	13	24.14	3	13.7
0	53	3	24.44	1	20.16
0	53	4	24.57	2	18.98
0	53	1	25	5	22.19
0	53	3	25.15	5	20.29
1	53	0	25.16	2	9.28
1	53	0	25.26	4	30.6
1	53	10	25.27	4	16.06
1	53	11	25.5	3	14.4
1	53	20	26.25	10	21.44
1	53	9	26.61	5	16.6
1	53	0.5	27.34	2	24
1	53	10	27.43	5	15.73
0	53	1	27.55	2	21.8
1	53	1	27.68	1	21.6
1	53	20	27.76	5	23.11
1	53	7	28.06	4	17.45
1	53	3	28.34	2	20.31
1	53	3	28.39	3	19.66
1	53	3	28.41	1	20.43
0	53	10	29.3	2	14.75
1	53	1	29.75	6	22.1
0	53	15	31.96	11	12.53
1	53	3	32.41	1	20.5
1	53	15	33.04	4	12.29
0	53	1	33.53	6	22.1
0	53	0	36.33	2	29.1
0	54	1	20.99	6	22.18
1	54	20	21.91	3	20.46
0	54	15	22.66	7	12.55
0	54	10	22.68	3	16.46
0	54	17	22.85	5	11.02
1	54	4	22.86	4	19.14
1	54	13	23.39	3	13.75
0	54	0.4	23.51	11	10.68
1	54	3	24.39	1	20.51
1	54	4	24.49	2	19
1	54	15	24.51	1	11.87
0	54	0.3	24.75	1	24.02
0	54	10	25.08	3	16.5
0	54	20	25.61	3	25.48
1	54	1	25.61	7	22
0	54	4	25.84	4	19.08
0	54	3	26.17	3	19.73
1	54	8	26.29	4	16.95
1	54	9	26.4	1	16.56
1	54	10	26.73	4	15.22
1	54	7	26.73	1	17.08
1	54	0.2	26.82	3	24.6
1	54	7	27.06	3	17.21
1	54	4	28.03	2	19
1	54	30	28.13	5	15.57
1	54	8	29.75	3	16.7
0	54	0	32.18	1	27.66
1	55	12	20.45	2	14.29
0	55	6	22.04	3	17.96
0	55	12	22.07	3	14.25
1	55	19	22.72	2	27.23
0	55	0	23.05	1	27.3
1	55	10	23.24	5	16.39
1	55	11	23.36	5	14.38
0	55	10	23.73	3	15.9
1	55	2	23.77	6	21.13
1	55	10	23.88	6	15.59
1	55	0	24.62	1	27.5
0	55	1	24.97	2	22.6
1	55	1	25.06	2	22.8
1	55	1	25.16	7	23
1	55	12	25.8	9	14.15
1	55	5	26.5	10	18.41
1	55	15	27.43	5	12.72
1	55	7	27.68	2	17.1
1	55	10	27.78	1	14.7
1	55	5	27.92	6	18.44
0	55	2	28.24	2	20.7
0	55	10	28.34	6	15.53
1	55	0.1	28.38	5	25.9
1	55	13	28.63	3	13.54
0	55	7	29.21	1	17.53
1	55	0.7	31.18	3	23.5
0	55	10	31.22	3	15.03
0	56	10	21.09	10	15.25
1	56	12	22.72	1	13.77
1	56	7	22.99	3	17.15
0	56	20	23.05	3	25.43
0	56	2	23.05	1	21.4
1	56	13	23.37	7	13.63
0	56	21	23.44	2	19.3
0	56	2	23.59	3	21.2
1	56	9	23.7	2	16.57
1	56	3	24.51	3	19.66
0	56	5	24.61	7	18.43
0	56	5	24.68	2	18.18
0	56	10	24.73	4	15.2
0	56	10	24.84	3	15.01
0	56	0	24.84	9	52
1	56	20	25	4	26.64
0	56	17	25.51	3	10.58
0	56	4	25.61	2	19.32
0	56	10	26.17	3	15.04
0	56	3	28.04	2	19.61
0	56	5	30.46	3	18.22
0	56	7	30.73	3	17.2
0	56	3	31.6	2	19.5
0	57	12	18.69	3	14.3
0	57	5	19.88	10	18.36
1	57	16	20.05	7	11.52
0	57	12	20.96	4	14.14
0	57	10	21.78	3	15.1
1	57	2	24.57	1	20.62
1	57	5	24.57	4	18.66
1	57	16	24.68	11	11.51
1	57	14	24.69	3	13.17
0	57	8	26.13	3	16.92
1	57	12	26.57	2	13.88
1	57	2	26.57	4	20.95
0	57	10	27.18	2	16.18
1	57	0.1	27.57	5	25.98
1	57	20	27.76	4	23.34
1	57	13	27.76	11	13.61
0	57	6	27.89	4	18.03
0	57	3	28.07	1	19.47
0	57	8	28.3	3	16.7
0	57	10	29	4	15.2
1	57	3	29.38	12	19.34
1	57	7	30.07	2	17.14
0	57	12	33.78	3	13.97
1	57	4	36.64	12	18.95
1	58	10	20.2	11	15.31
0	58	19	20.51	7	27.64
1	58	10	20.57	2	14.8
1	58	20	21.26	1	19.56
1	58	10	21.26	11	15.36
0	58	10	21.37	5	16.42
1	58	1	21.63	12	21.45
1	58	10	21.72	3	15.08
0	58	2	21.87	1	20.64
0	58	0	22.38	6	33.2
0	58	6	23.11	4	17.79
1	58	3	23.59	2	19.6
1	58	14	23.67	4	13.18
0	58	20	24.24	5	26.26
0	58	18	24.8	1	29.93
1	58	0	24.82	10	12.51
0	58	7	24.97	4	17.44
0	58	3	24.97	12	19.41
1	58	25	25.62	2	17.81
0	58	0	25.67	3	35.2
1	58	5	26.45	4	18.66
1	58	5	26.85	5	18.76
0	58	10	27.34	3	16.47
0	58	25	28.23	5	18.33
0	58	10	28.67	3	16.13
0	58	2	28.91	4	20.9
0	58	23	29.3	2	18.53
1	58	18	29.4	4	37.55
0	58	1	29.64	6	23.06
1	58	7	29.75	8	17.6
1	58	10	31.02	4	15.89
0	59	0.5	18.96	5	23.82
1	59	0	19.61	3	39.3
1	59	18	20.76	3	30.74
1	59	1	21.47	2	21.7
1	59	0.4	21.56	3	24.01
0	59	18	23.44	12	29.35
1	59	10	23.51	1	14.59
0	59	3	24.24	1	20.5
1	59	7	24.65	3	17.46
0	59	0	24.77	3	29.1
0	59	10	24.84	4	15.19
1	59	10	25.26	10	15.37
0	59	0.5	25.27	10	23.69
1	59	5	25.95	6	18.74
0	59	0	26.17	3	35.4
0	59	10	26.22	6	16.38
1	59	15	26.99	2	12.13
1	59	1	27.17	6	22.07
0	59	3	27.24	3	19.74
1	59	3	27.74	3	19.79
1	59	16	28.2	3	11.64
0	59	10	28.32	4	15.15
1	59	10	28.39	3	16.5
0	59	6	28.52	3	18.12
0	59	6	28.58	3	17.76
0	59	20	28.76	3	20.33
0	59	20	29.07	2	24.45
0	59	0	29.59	1	9.78
0	59	15	30.08	3	12.84
0	59	7	30.12	3	17.5
0	59	5	30.3	2	18.87
0	59	13	30.47	5	13.65
0	59	15	31.25	3	12.86
0	59	0.3	31.25	1	24.04
0	59	0	32.88	3	36.9
1	60	0.5	18.25	3	23.96
1	60	8	21.8	9	16.95
1	60	15	22.38	4	12.32
0	60	15	23.44	3	12.74
0	60	10	23.83	2	16.2
1	60	0.5	24.24	3	23.94
0	60	20	24.97	3	24.03
0	60	3	25.2	4	20.57
1	60	10	25.38	1	14.57
0	60	30	25.39	5	15.64
1	60	17	25.46	2	41.76
1	60	10	25.61	4	15.13
1	60	5	25.69	7	18.74
0	60	3	25.82	3	19.72
0	60	3	26.26	3	19.78
1	60	10	26.3	7	16.26
1	60	10	26.3	7	16.26
0	60	18	26.37	2	30.34
1	60	10	26.45	3	16.02
0	60	1	26.64	1	21.66
1	60	10	26.78	9	15.29
0	60	7	27.72	3	17.5
0	60	10	27.92	3	14.99
1	60	17	28.06	3	10.5
0	60	6	28.64	2	17.71
1	60	9	29.56	3	16.58
0	60	8	29.86	8	16.94
1	60	2	30	5	21.31
0	60	12	30.48	2	13.86
1	60	10	30.48	4	15.84
1	60	6	32.53	1	18.04
0	61	12	20.7	9	14.17
1	61	5	20.76	5	18.52
0	61	20	21.29	4	21.33
0	61	17	21.44	5	10.79
0	61	33	21.48	3	13.7
0	61	6	21.63	3	18
0	61	20	22.03	4	21.14
1	61	8	22.06	5	16.83
0	61	8	22.58	1	16.69
0	61	0	23.1	5	33.5
0	61	10	23.44	3	15.96
0	61	5	23.88	3	18.74
1	61	2	24.21	5	21.16
1	61	15	24.22	11	12.38
1	61	10	24.22	7	15.5
0	61	7	24.41	2	17.12
0	61	2	24.41	2	20.66
0	61	10	24.44	5	15.75
1	61	10	24.46	2	14.97
0	61	4	24.46	2	19
1	61	14	24.54	2	13.3
1	61	1	24.61	10	21.97
1	61	11	24.86	4	14.34
1	61	25	25.06	3	18.18
0	61	13	25.09	4	13.54
1	61	6	25.18	3	17.73
1	61	6	25.35	5	18.08
1	61	6	25.61	1	17.7
0	61	10	25.71	4	15.14
1	61	3	25.8	6	20.2
1	61	8	25.88	6	16.87
0	61	0	26.22	5	33
0	61	15	26.29	4	12.87
1	61	10	26.42	11	15.31
1	61	0	26.99	5	8.54
1	61	8	27.17	2	16.69
0	61	6	27.34	12	17.66
0	61	0	27.44	1	27.07
0	61	20	28.41	2	20.09
1	61	20	29.04	5	25.8
1	61	5	29.04	5	18.51
1	61	1	30.1	6	22.15
1	61	20	30.4	6	22.59
0	61	30	31.25	1	14.34
1	61	6	31.44	4	17.81
0	62	11	16.6	3	14.33
0	62	1	23.83	3	22.65
0	62	10	24.02	4	15.69
0	62	8	24.46	2	17
1	62	5	25.62	5	18.53
0	62	0	25.78	3	29.1
1	62	8	26.3	2	16.69
1	62	2	26.3	2	20.69
1	62	5	26.4	1	18.13
0	62	11	26.64	5	14.36
0	62	1	26.95	1	21.62
1	62	20	27.04	4	20.62
1	62	14	27.04	2	13.12
0	62	2	27.24	2	21.4
0	62	6	27.34	6	18.08
1	62	20	28.09	7	22.36
0	62	0	28.3	4	32.6
1	62	10	28.41	2	16.17
1	62	13	29.38	12	13.36
1	62	0.5	30.07	3	23.6
0	62	25	30.48	3	17.84
1	62	0.5	30.61	6	23.8
0	62	1	31.22	2	21.76
0	63	5	19.2	5	18.57
0	63	10	19.81	5	15.73
0	63	5	20.7	3	18.63
1	63	20	21.3	4	20.49
1	63	7	21.8	10	17.3
0	63	2	22.03	11	21.09
1	63	30	22.49	12	14.19
1	63	26	23.39	1	17.39
0	63	3	23.71	2	20.38
0	63	7	23.88	4	17.47
0	63	10	24.14	9	15.5
0	63	10	24.24	2	14.71
0	63	0	24.44	2	28.7
0	63	10	24.84	3	16.17
0	63	10	24.98	6	16.26
0	63	9	25.39	5	16.6
0	63	10	25.43	3	15.92
1	63	26	26.03	4	17.06
0	63	3	27.15	4	19.8
0	63	4	27.24	3	19.19
1	63	20	28.06	10	21.7
0	63	16	28.12	3	11.66
1	63	10	28.39	4	15.14
1	63	3	28.41	4	20.55
0	63	13	30.48	3	13.54
1	63	20	36.3	3	23.58
1	64	2	20.2	11	21
1	64	23	20.72	2	18.73
0	64	15	21.64	3	12.13
0	64	5	21.64	5	18.55
1	64	17	22.49	3	11.07
0	64	15	22.83	7	13.01
0	64	3	23.15	3	19.71
1	64	20	23.39	12	19.37
0	64	4	23.42	8	19.36
1	64	7	23.66	5	17.64
0	64	9	23.73	2	16.65
1	64	1	24.22	10	21.94
1	64	10	24.65	12	14.4
1	64	8	24.8	4	16.76
0	64	2	24.98	3	21.4
1	64	20	25.14	4	23.89
0	64	3	25.48	11	20.12
0	64	10	26.04	3	15.09
0	64	0	26.08	2	28.3
0	64	10	26.63	7	16.24
0	64	10	27.05	1	16.29
0	64	20	28.09	5	23.2
1	64	6	28.36	10	17.84
0	64	1	30.09	3	22.51
1	64	4	30.86	4	19.25
1	64	20	31.25	3	24.4
0	64	0.3	33.3	3	24.11
1	65	3	18.88	3	20.3
1	65	9	19.49	2	16.57
1	65	6	20.24	6	18.06
0	65	20	21.09	2	24.99
1	65	13	21.22	3	13.67
0	65	10	21.45	4	15.99
1	65	30	21.89	2	14.38
0	65	6	23.34	6	17.92
0	65	10	23.44	1	14.66
0	65	6	23.44	2	18.02
0	65	10	23.56	3	14.99
1	65	20	23.94	1	19.46
0	65	7	24.02	3	17.22
1	65	6	24.22	7	17.88
1	65	6	24.22	7	17.91
1	65	20	24.39	11	21.65
1	65	30	24.56	3	14.55
0	65	4	25	4	19.16
0	65	3	25.39	3	20.3
0	65	10	25.48	3	15.95
0	65	20	25.53	4	26.64
1	65	15	25.62	10	12.42
1	65	5	25.67	3	18.84
1	65	4	25.7	3	19.3
1	65	17	25.71	3	11.32
0	65	5	26.04	3	18.9
1	65	12	26.12	2	13.83
1	65	20	26.35	6	25.68
1	65	10	26.47	6	15.57
0	65	15	26.64	6	12.64
0	65	24	26.89	2	18.5
1	65	5	27.24	11	18.38
0	65	7	27.34	7	17.33
1	65	0	27.68	7	46.1
0	65	20	27.99	6	25.58
1	65	0.2	28.67	7	25.1
1	65	3	29.76	2	20.6
0	65	24	30.08	3	18.45
0	65	20	30.08	5	26.28
0	65	20	30.47	7	22.25
1	65	0.1	30.66	4	25.9
0	65	10	37.11	12	14.42
1	66	11	16.94	2	14.4
1	66	10	19.03	4	15.13
0	66	20	19.92	4	23.8
1	66	10	21.79	3	15.08
0	66	7	22.58	3	17.21
1	66	7	22.6	3	17.65
1	66	10	22.66	5	15.7
1	66	10	22.77	2	16.18
1	66	18	22.86	12	29.9
1	66	5	23.69	11	18.33
1	66	15	24.16	10	12.46
1	66	0.4	24.21	10	10.65
0	66	3	24.61	3	20.3
1	66	20	24.91	3	20.38
1	66	3	24.91	1	19.45
0	66	20	25.15	3	25.56
0	66	1	25.64	3	23.25
0	66	18	25.78	12	29.87
0	66	15	26	4	12.68
0	66	0.2	26.56	3	24.36
1	66	19	26.58	7	27.94
0	66	8	26.67	2	16.7
0	66	16	26.72	1	11.71
1	66	10	26.83	3	15.02
1	66	3	27.17	3	20.62
1	66	0.2	27.43	3	24.8
0	66	20	28.31	3	20.18
1	66	1	28.52	3	22.3
1	66	10	29.71	6	16.3
0	66	0	31.25	1	27.71
1	67	0.5	20.06	4	23.68
1	67	22	22.31	10	18.99
1	67	30	22.32	10	15.3
0	67	17	22.41	4	10.72
0	67	15	22.68	4	12.73
1	67	30	23.31	4	14.99
0	67	5	23.44	12	18.1
1	67	10	23.72	2	16.2
1	67	6	24.68	4	17.81
1	67	20	25.01	11	21.55
0	67	5	25.1	11	18.32
0	67	30	25.64	10	15.37
0	67	3	25.71	11	20.11
0	67	20	26.56	12	19.34
1	67	20	26.85	2	19.7
0	67	20	26.85	6	22.85
1	67	13	27.05	1	13.41
0	67	1	27.34	6	23.09
0	67	7	27.55	3	17.14
1	67	10	27.77	1	14.66
0	67	10	29.09	4	15.19
0	67	30	30.64	7	15.44
0	68	0.2	18.37	4	24.8
1	68	10	19.88	6	15.55
0	68	10	20.52	3	15.1
1	68	20	20.76	4	20.99
0	68	10	20.9	10	15.33
1	68	0.2	22.09	3	24.8
1	68	15	22.85	7	12.96
1	68	20	24.02	6	22.96
1	68	18	24.49	7	31.2
0	68	9	24.67	10	16.59
0	68	17	24.78	3	10.57
1	68	12	25.06	4	14.12
0	68	17	25.39	11	10.74
0	68	2	25.39	5	21.17
0	68	7	25.68	3	17.46
1	68	0.5	26.45	6	23.74
0	68	15	26.76	5	12.7
0	68	20	26.89	2	19.96
0	68	15	26.95	3	12.18
0	68	4	27.14	3	19.06
1	68	23	27.16	4	18.7
1	68	13	27.4	4	13.56
1	68	19	27.78	4	28.68
0	68	19	29.38	4	27.31
0	68	20	30.8	3	24.13
0	68	12	31.22	4	14.03
0	68	0	33.06	5	33.7
0	69	10	18.49	2	14.85
0	69	0.3	19.03	2	24.09
0	69	0.5	19.77	3	23.6
0	69	16	20.55	11	11.47
1	69	25	20.81	3	18.31
1	69	24	21.38	10	18.5
0	69	12	21.48	3	14.3
0	69	5	23.03	6	18.47
0	69	1	23.14	10	21.96
1	69	12	23.51	4	14.21
0	69	30	23.63	2	14.42
0	69	0.1	23.71	4	26.28
0	69	10	23.83	1	16.2
1	69	20	24.49	2	19.62
0	69	16	25.39	6	11.79
0	69	10	25.9	4	15.9
1	69	30	26.3	3	15.81
1	69	0.2	26.57	1	24.3
1	69	26	27.2	11	17.13
0	69	0	27.34	10	13.33
0	69	15	28.44	12	11.86
0	69	19	28.58	1	27.19
0	69	10	28.76	3	15.08
0	69	15	29.41	10	12.49
1	69	15	30.04	11	12.37
0	69	25	30.44	12	17.54
1	69	1	31.22	1	21.65
0	69	10	31.64	6	15.56
0	70	10	21.26	11	15.48
1	70	0.5	21.26	11	8.93
0	70	10	21.78	9	16.29
1	70	20	22.49	6	22.93
0	70	1	22.83	7	22.94
0	70	23	22.86	3	18.59
0	70	10	23.1	3	16.12
0	70	10	23.14	5	15.73
0	70	16	24.03	4	11.4
1	70	13	24.39	11	13.57
1	70	5	25.35	2	18.9
1	70	10	25.51	12	14.42
0	70	30	25.74	2	16.61
1	70	20	25.95	11	21.5
1	70	0.8	26.26	2	23.34
1	70	15	26.53	11	12.42
1	70	25	26.54	3	18.02
1	70	15	27.1	5	12.73
0	70	30	27.58	10	15.16
0	70	1	27.82	4	22.51
1	70	30	28.4	10	15.23
0	70	30	29.59	1	14.32
0	70	4	30.47	3	19.05
1	70	8	30.48	6	16.85
0	70	15	31.25	3	12.94
1	70	16	33.06	10	11.47
1	71	35	20.29	2	13.64
1	71	17	20.94	4	10.87
0	71	20	21.09	3	20.45
1	71	2	21.11	4	20.85
0	71	28	21.55	1	16.96
1	71	10	21.63	5	15.85
1	71	5	23.89	12	18.12
0	71	0	24.17	4	31.7
0	71	20	24.22	4	23.41
1	71	0	24.45	12	26.89
1	71	11	24.61	11	14.35
1	71	10	24.68	5	15.79
1	71	20	24.8	5	22.96
1	71	10	24.91	5	16.43
0	71	10	24.97	3	15.09
0	71	2	25.39	3	21.19
1	71	3	25.71	1	19.43
0	71	10	25.86	1	14.58
1	71	5	26.03	3	18.26
1	71	7	26.28	2	17.14
0	71	2	26.71	4	20.95
1	71	16	27.14	11	11.44
0	71	6	27.64	4	17.83
1	71	9	27.68	12	16.55
1	71	10	28.71	2	14.77
0	71	10	36.29	9	15.28
1	72	20	21.05	4	23.15
1	72	10	21.47	5	15.8
0	72	30	22.27	10	15.4
1	72	3	22.49	10	20.1
0	72	7	23.56	10	17.31
0	72	3	24.24	7	20.55
0	72	4	24.52	3	19.05
1	72	29	24.8	5	16.63
0	72	18	24.97	10	30.79
1	72	16	25.01	3	11.36
1	72	12	26.22	4	14.19
0	72	20	27.34	10	21.5
0	72	10	29.3	10	15.38
1	72	20	29.71	11	22.07
0	72	5	30.02	5	18.56
0	73	10	19.56	3	15
1	73	4	19.86	5	19.15
0	73	10	21.23	6	15.5
0	73	3	21.33	4	19.98
1	73	10	21.97	5	15.68
0	73	22	22.03	4	18.77
1	73	3	22.32	4	20.58
1	73	30	24.69	2	16.14
0	73	30	24.97	12	14.28
1	73	16	25.16	9	11.8
0	73	20	25.48	2	19.99
0	73	10	25.48	10	15.36
0	73	6	25.81	4	18
1	73	10	26.22	10	15.41
1	73	10	27.72	10	15.33
0	73	10	28.04	2	14.71
0	73	21	29.21	11	19
0	73	20	30.08	3	23.52
1	73	7	31.02	7	17.34
1	73	2	31.44	3	21.2
1	74	30	19.03	3	14.61
0	74	15	20.96	7	12.63
0	74	0	22.1	4	34.5
0	74	10	22.43	3	16.11
0	74	30	22.89	4	15.65
1	74	10	22.99	2	14.75
0	74	15	23.44	2	12.89
0	74	20	26.01	12	19.37
0	74	30	26.04	10	15.22
1	74	1	26.3	6	22.01
1	74	20	26.64	3	20.33
0	74	10	27.89	3	16.13
0	74	0.2	28.52	3	25
0	74	10	28.98	5	15.66
0	74	6	29.3	3	17.77
0	74	20	31.64	1	19.62
1	75	25	20.1	4	18.23
0	75	8	20.89	6	16.84
0	75	13	21.48	2	13.45
1	75	10	22.53	5	15.74
1	75	15	22.86	3	12.25
0	75	10	22.89	5	15.58
0	75	20	23.33	2	19.89
0	75	20	23.62	3	25.04
0	75	20	23.83	10	21.66
0	75	10	25.34	12	14.41
0	75	5	26.78	4	18.28
1	75	20	28.52	4	24.17
1	75	20	30.1	4	20.72
0	76	10	18.75	3	16.07
0	76	20	20.56	5	23.32
0	76	25	20.83	3	18.21
0	76	10	21.43	2	14.73
0	76	20	21.51	7	23.07
1	76	0.1	21.72	9	12.68
0	76	8	22.43	3	16.88
1	76	2	23.01	3	20.74
0	76	24	27.34	9	18.5
1	76	19	29.38	12	27.01
0	76	3	30.2	3	19.63
1	77	10	22.1	7	15.63
0	77	10	22.21	4	15.18
1	77	3	23.03	2	19.54
1	77	10	23.44	6	15.64
0	77	20	23.88	4	21.29
0	77	0	25.64	3	8.18
1	77	32	30.42	1	13.98
1	78	20	19.03	10	21.47
1	78	20	23.03	12	19.45
1	78	2	24.05	10	21
1	78	5	25.66	4	18.65
1	78	20	27.04	4	20.69
1	79	0.2	17.65	10	11.87
0	79	20	23.03	4	21.37
0	79	15	24.61	7	12.56
0	79	20	24.8	3	20.37
0	79	20	25.11	2	19.96
0	79	20	25.59	3	26.73
0	79	20	25.78	6	25.71
0	79	17	26.22	3	11.2
1	79	2	26.42	1	21.27
0	79	12	27.47	6	14.17
1	79	12	28.47	3	14.24
1	79	7	30.56	4	17.25
1	79	20	31.14	4	23.74
1	79	30	31.18	2	14.48
0	80	3	22.04	3	19.77
0	80	30	25.2	3	16.41
0	80	15	25.39	4	12.28
1	80	26	25.66	5	17.23
1	80	13	25.69	3	13.48
1	80	30	28.37	3	14.75
0	80	30	31.25	5	15.6
1	81	30	20.21	12	14.23
1	81	10	22.49	3	15.9
0	81	0	23.9	4	31.1
0	81	10	24.97	3	15.9
0	81	30	27.34	4	14.98
1	81	10	27.89	6	15.56
1	81	10	28.34	11	15.24
1	82	12	17.91	11	14.15
1	82	22	18.69	11	18.89
1	82	30	21.77	1	16.54
1	82	1	25.26	12	21.54
0	82	4	33.33	1	18.96
1	83	26	19.59	1	17.14
1	83	6	28.93	3	17.96
1	84	19	18.36	4	28.02
0	84	15	19.61	6	12.88
1	85	7	24.49	3	17.21
1	85	30	24.61	7	16.14
0	86	30	18.73	6	15.47
0	86	10	23.92	5	16.41
1	86	10	24.51	2	14.94
0	87	10	23.44	4	15.12
1	88	20	27.72	1	19.5
0	90	5	22.14	3	18.66
1=Male，0=Female

## Sheet: Non-T2DM
Sex	Age (years)	BMI (kg/m2)	Month of Admission	25(OH)D (ng/mL)
1	16	25.62	1900-01-01	25.3
1	19	27.7778	1900-01-08	31.6
0	24	23.7118	1900-01-02	18.31
1	25	32.4074	1900-01-07	33.4
1	27	33.5937	1900-01-07	22.07
0	28	13.7567	1900-01-07	22
1	32	24.4193	1900-01-10	22.1
0	34	28.578	1900-01-08	25.2
1	34	28.6851	1900-01-07	38
0	35	30.8594	1900-01-10	21.07
1	35	23.5294	1900-01-04	36
1	36	27.3148	1900-01-12	16.87
1	36	30.4053	1900-01-12	20.32
0	36	23.4375	1900-01-06	28.8
0	37	20.4294	1900-01-11	21.6
0	37	31.25	1900-01-08	41.2
1	38	29.4078	1900-01-08	30.4
0	39	23.03	1900-01-01	18.58
0	40	25.3155	1900-01-05	30.3
1	41	30.0408	1900-01-12	15.37
1	41	28.0664	1900-01-01	17.3
1	41	35.4938	1900-01-02	22.51
0	41	23.2335	1900-01-08	34.2
1	42	23.5102	1900-01-06	21.4
0	42	21.6128	1900-01-08	24.6
1	42	24.9135	1900-01-04	29.3
1	43	26.14	1900-01-03	22.9
1	43	25.8264	1900-01-03	30.5
1	44	26.5832	1900-01-01	16.27
1	44	30.8825	1900-01-05	27.85
1	44	30.6689	1900-01-09	28.68
1	44	22.8571	1900-01-06	34.1
1	45	26.2346	1900-01-08	25.4
0	46	23.7332	1900-01-02	19
1	46	26.1738	1900-01-05	22.81
1	46	25.6055	1900-01-08	32.1
0	47	26.9531	1900-01-11	19.86
1	47	26.6436	1900-01-03	23.2
1	47	24.858	1900-01-06	32.1
1	49	28.0557	1900-01-12	15.82
0	49	26.4381	1900-01-06	19.76
0	49	26.1341	1900-01-02	22.7
0	49	21.4844	1900-01-04	26.6
0	49	30.1194	1900-01-08	36.9
1	50	27.3224	1900-01-05	25.24
1	50	26.4721	1900-01-08	31.3
1	52	21.551	1900-01-05	25.45
0	52	24.6094	1900-01-04	30.6
1	53	26.7299	1900-01-11	21.39
0	54	24.8358	1900-01-05	21.82
0	54	22.3081	1900-01-08	34.77
0	55	25.7812	1900-01-06	23.7
0	55	26.1719	1900-01-08	27.7
1	56	26.8519	1900-01-12	15.45
0	56	24.88	1900-01-04	23
0	56	20.3125	1900-01-02	25.7
1	57	27.6095	1900-01-05	16.49
0	57	23.8281	1900-01-01	18.64
0	57	27.5802	1900-01-03	19
1	57	27.2817	1900-01-08	44.2
0	58	27.5482	1900-01-05	15.88
0	58	27.7344	1900-01-06	26.7
0	58	28.3039	1900-01-06	35.3
0	59	23.6244	1900-01-05	25.4
1	59	26.5668	1900-01-05	27.4
0	59	24.9605	1900-01-08	28.6
1	59	23.8367	1900-01-10	41.3
1	60	28.578	1900-01-04	13.97
0	60	23.0469	1900-01-12	18
0	60	25.9869	1900-01-07	19.34
1	60	31.8339	1900-01-12	20.1
0	60	24.3418	1900-01-07	23.83
1	60	24.7721	1900-01-05	24.2
1	60	24.7721	1900-01-05	24.2
0	60	22.6562	1900-01-05	24.6
0	60	19.5312	1900-01-10	27.8
1	60	28.0277	1900-01-08	33.8
1	60	24.5779	1900-01-09	38.1
1	60	22.8624	1900-01-08	41
1	60	23.9869	1900-01-09	46.1
0	61	26.6667	1900-01-06	16.96
1	61	24.2424	1900-01-04	18.2
0	61	24.6094	1900-01-08	21.49
0	61	27.1809	1900-01-08	21.87
0	61	31.1111	1900-01-07	22.49
0	61	24.0346	1900-01-06	29.1
0	62	21.2585	1900-01-04	19.34
1	62	18.7601	1900-01-06	27.1
1	62	26.9896	1900-01-10	33.51
0	64	26.6728	1900-01-06	20.2
0	64	23.4221	1900-01-02	23.55
1	64	26.3656	1900-01-07	56.5
0	65	21.6311	1900-01-01	19.2
1	65	22.4059	1900-01-06	20.43
0	65	24.5578	1900-01-08	21.76
1	67	27.7778	1900-01-05	22.46
1	67	18.6122	1900-01-07	27.03
0	68	26.5625	1900-01-01	21.8
1	68	22.4913	1900-01-05	31.15
1	69	22.2656	1900-01-06	17.31
1	69	25.4028	1900-01-03	28.9
0	69	23.4375	1900-01-02	35.7
0	69	25.6055	1900-01-03	38.61
0	70	24.977	1900-01-01	31.9
0	71	24.6548	1900-01-05	19.78
0	71	22.0386	1900-01-05	38.8
1	71	31.25	1900-01-07	41.2
0	71	25.7812	1900-01-04	49.64
0	72	17.5781	1900-01-09	25.53
1	73	30.1038	1900-01-03	20.9
0	76	19.5312	1900-01-04	12.9
1	76	23.2335	1900-01-07	18.76
1	76	26.4463	1900-01-06	23.09
1	81	31.5617	1900-01-02	13.75
0	83	25.3906	1900-01-12	26.3
1	93	25.45	1900-01-01	20.1
1=Male，0=Female
